# Supplementary material for: Transcriptome analyses suggest a novel hypothesis for whitefly adaptation to tobacco
Source: Sci Rep. 2017 Sep 21;7:12102. doi: 10.1038/s41598-017-12387-3 (PMC5608870; doi:10.1038/s41598-017-12387-3)
Supplement: Supplementary file 2 — Table S1 [file 41598_2017_12387_MOESM2_ESM.xls]

## Sheet: gene_exp
Table S1. Expression level of genes on the genome of whitefly.
Gene ID	FPKM of C-MED	FPKM of T-MED	log2(fold_change)	p_value	Annotation
Bta00001	41.7797	40.1979	-0.0556802	0.8598	Serine/threonine-protein phosphatase 4 regulatory subunit 1
Bta00002	9.80174	8.25802	-0.247242	0.5108	ATP-dependent DNA helicase Q-like 3
Bta00003	7.70855	6.95033	-0.14938	0.66395	ATP-dependent DNA helicase 2 subunit 2
Bta00004	12.7126	9.62361	-0.401611	0.26685	Unknown protein
Bta00005	23.3802	30.3073	0.374377	0.2442	OTU domain-containing protein
Bta00006	13.407	15.7101	0.228698	0.48475	Unknown protein
Bta00007	20.6192	20.4974	-0.00855002	0.97675	Piwi-like protein
Bta00008	2.84871	4.63287	0.7016	0.5562	70 kDa heat shock protein
Bta00009	18.7875	17.9752	-0.0637611	0.8408	Roquin
Bta00010	5.92194	6.01083	0.0214922	0.9443	O-phosphoseryl-tRNA(Sec) selenium transferase
Bta00011	1.31925	1.21484	-0.118954	0.7922	N-acylneuraminate cytidylyltransferase
Bta00012	0.141664	0.101435	-0.48191	1	Reverse transcriptase
Bta00013	0.124625	0.111522	-0.160272	1	Reverse transcriptase
Bta00014	7.3498	4.64415	-0.662292	0.2367	Unknown protein
Bta00015	3.24819	2.35507	-0.463865	0.41035	CG32017, isoform B
Bta00016	1.91025	2.07208	0.117319	0.76	Zinc finger protein 300
Bta00017	0.782543	1.09027	0.478444	0.3447	CG14331, isoform C
Bta00018	1.69315	1.53377	-0.142631	0.83035	Oncorhynchus mykiss genomic scaffold, scaffold_802
Bta00020	7.57586	3.70715	-1.0311	0.09495	Unknown protein
Bta00021	22.8535	24.1976	0.0824467	0.79185	Gamma-soluble NSF attachment protein, putative
Bta00022	0.546237	0.810578	0.569424	0.28275	Unknown protein
Bta00023	0.488936	0.515353	0.0759168	0.8919	AGAP004475-PA
Bta00024	0.327556	0.429658	0.391447	0.4418	Zinc finger protein
Bta00025	2.07604	1.82141	-0.188777	0.69265	Unknown protein
Bta00026	6.33824	7.641	0.269679	0.4303	Pikachurin
Bta00027	1.32049	1.38697	0.0708607	0.8713	Ankyrin repeat protein, putative
Bta00028	2.14223	2.30619	0.106396	0.7848	Ankyrin repeat protein, putative
Bta00029	4.48946	3.72518	-0.269232	0.5532	Pikachurin
Bta00030	2.4821	1.55882	-0.671109	0.25885	SP2353
Bta00031	0.663577	0.2347	-1.49945	0.05655	Unknown protein
Bta00032	5.9769	2.10147	-1.508	0.00745	Unknown protein
Bta00033	14.4953	11.9229	-0.281851	0.39785	Unknown protein
Bta00034	24.286	21.1772	-0.197611	0.5128	Ferric-chelate reductase 1
Bta00035	1.86832	4.64734	1.31466	0.2607	Unknown protein
Bta00036	0.330686	0.323189	-0.0330845	1	Unknown protein
Bta00037	0.846182	1.27135	0.587322	0.44605	Unknown protein
Bta00038	0.431737	0.544019	0.333504	0.73005	Aromatic peroxygenase
Bta00039	0.24321	0.468446	0.945676	0.53665	Aromatic peroxygenase
Bta00040	0.181323	0.49866	1.4595	0.3617	Cysteine protease-like protein
Bta00041	2.76554	1.01356	-1.44813	0.214	Aromatic peroxygenase
Bta00042	13.923	12.5552	-0.149185	0.7169	Ser/Thr protein phosphatase family protein
Bta00043	0	0	0	1	Unknown protein
Bta00044	0.857812	1.74047	1.02074	0.518	Unknown protein
Bta00045	0.43276	0.664914	0.6196	0.76865	Unknown protein
Bta00046	0.175373	0.255956	0.545471	1	Carboxylesterase
Bta00047	6.94925	6.47728	-0.10147	0.7617	Type II inositol-1,4,5-trisphosphate 5-phosphatase
Bta00048	3.37138	2.87778	-0.22838	0.77915	Unknown protein
Bta00049	90.0702	79.1109	-0.187174	0.61265	3-ketoacyl-CoA thiolase
Bta00050	0.964242	1.1216	0.218097	0.8936	Unknown protein
Bta00051	21.4537	25.3757	0.242222	0.6968	Unknown protein
Bta00052	22.5421	15.2839	-0.560606	0.5875	Unknown protein
Bta00053	46.7599	48.4911	0.0524484	0.86385	Alpha-parvin, putative
Bta00054	30.4812	40.7474	0.418786	0.1718	Protein tyrosine kinase
Bta00055	25.0534	24.1986	-0.0500816	0.88045	Leucine-rich repeat flightless-interacting protein 2
Bta00056	9.68527	10.3558	0.0965817	0.75975	C2 domain-containing protein
Bta00057	11.6101	12.1424	0.0646784	0.832	Hairless protein
Bta00058	26.3231	26.5204	0.0107745	0.9735	Metastasis-associated protein MTA1
Bta00059	21.2049	12.3275	-0.782512	0.04515	Transmembrane protein 192
Bta00060	14.4234	15.8831	0.139078	0.70795	Short stop, isoform K
Bta00061	11.9109	7.62171	-0.644091	0.24905	Short stop, isoform E
Bta00062	20.6096	15.1292	-0.445982	0.19065	Argininosuccinate synthase
Bta00063	4.63353	3.31715	-0.482167	0.2021	Argininosuccinate lyase
Bta00064	10.2153	5.4172	-0.915105	0.01775	Cytochrome P450
Bta00065	43.3453	30.164	-0.523048	0.09625	Barrier to autointegration factor
Bta00066	3.62471	4.82487	0.412624	0.2657	Synaptotagmin-16
Bta00067	13.2798	11.3609	-0.225148	0.5108	Glucose dehydrogenase
Bta00068	0.816381	1.09372	0.42193	0.4114	Chorion factor 2, isoform F
Bta00069	0.392381	0.648275	0.724351	0.29535	Cathepsin L-like protease
Bta00070	214.655	176.586	-0.281651	0.40215	Glutathione peroxidase
Bta00071	4.78373	4.04132	-0.243307	0.4867	AAA-ATPase-like domain-containing protein
Bta00072	143.959	145.199	0.0123645	0.9726	Peroxidasin
Bta00073	0	0	0	1	Unknown protein
Bta00074	35.9174	33.4522	-0.102582	0.73845	Calcium binding protein 39
Bta00075	41.9392	37.6533	-0.155522	0.65665	Abnormal spindle-like microcephaly-associated-like protein
Bta00076	14.3869	16.8595	0.228801	0.7809	Centrosomin
Bta00077	13.7905	13.2968	-0.0525936	0.8752	Protein FAM210A
Bta00078	13.1037	15.0829	0.202941	0.55405	Pre-mRNA-processing factor 40-like protein A
Bta00079	15.9051	17.0111	0.0969906	0.75505	Merlin
Bta00080	10.5314	10.567	0.00486017	0.98655	Protein FAM122A
Bta00081	10.5708	11.3786	0.10624	0.75005	Golgin subfamily A member
Bta00082	5.47101	4.32283	-0.339831	0.4007	Amine-terminal region of chorein, A TM vesicle-mediated sorter
Bta00083	0.898262	0.629472	-0.512994	0.48735	Unknown protein
Bta00084	10.4215	10.904	0.0653005	0.83475	Dual specificity tyrosine-phosphorylation-regulated kinase 2
Bta00085	48.358	36.9534	-0.388046	0.2249	Metaxin-1
Bta00086	4.21277	4.794	0.186463	0.61145	Unknown protein
Bta00087	52.8212	34.888	-0.598384	0.07135	Protein kish
Bta00088	758.704	591.318	-0.359604	0.2669	60S ribosomal protein L36
Bta00089	0.844285	1.23022	0.543113	0.2519	Homeobox protein aristaless
Bta00090	22.4786	23.782	0.0813208	0.78905	Cullin-2
Bta00092	17.8477	16.8973	-0.0789403	0.79335	Integral membrane protein GPR180
Bta00093	10.3408	11.2604	0.12291	0.9086	Coiled-coil-helix-coiled-coil-helix domain-containing protein 8
Bta00094	251.143	303.501	0.273193	0.40725	NADH dehydrogenase 1 alpha subcomplex
Bta00095	11.3857	9.43273	-0.271475	0.39435	Peptidyl-prolyl cis-trans isomerase-like 4
Bta00096	32.7709	36.16	0.141978	0.6884	Mannose-1-phosphate guanyltransferase
Bta00097	2.8266	3.28857	0.218395	0.58175	Liprin-alpha-1
Bta00098	0.281161	0.949423	1.75565	0.27815	Unknown protein
Bta00099	0.383613	0.62928	0.714052	0.14155	Ankyrin repeat protein
Bta00100	0.173514	0.207327	0.256853	1	Ankyrin repeat protein
Bta00101	0.871059	1.32418	0.604263	0.2033	Ankyrin-2
Bta00102	0.681754	0.942218	0.466811	0.33945	Ankyrin repeat protein
Bta00103	8.67661	7.5018	-0.209894	0.6622	Ankyrin-1
Bta00104	126.055	84.8316	-0.571384	0.066	39S ribosomal protein L35, mitochondrial
Bta00105	12.2027	7.74735	-0.65542	0.075	Synaptic vesicle glycoprotein 2B
Bta00106	1.33684	0.316688	-2.07769	0.14535	Unknown protein
Bta00107	1.91097	0.320214	-2.5772	0.13815	Unknown protein
Bta00108	4.57918	6.12781	0.420281	0.26245	F-box/LRR-repeat protein 2
Bta00109	2.12617	1.79155	-0.24705	0.52665	AAA-ATPase-like domain-containing protein
Bta00110	3.41591	2.32716	-0.553698	0.1746	AAA-ATPase-like domain-containing protein
Bta00111	15.9202	18.3758	0.20695	0.5431	SprT-like domain-containing protein Spartan
Bta00112	20.209	18.8952	-0.0969753	0.7544	Fibroblast growth factor receptor substrate 2
Bta00113	12.3717	17.7323	0.519336	0.154	T-complex protein-like protein
Bta00114	162.902	140.337	-0.215104	0.48415	Ribosomal protein L1
Bta00115	12.8242	13.2857	0.0510062	0.89565	D-beta-hydroxybutyrate dehydrogenase, mitochondrial
Bta00116	13.0725	10.4228	-0.326788	0.3884	Glucosamine-6-phosphate N-acetyltransferase
Bta00117	10.1095	7.91105	-0.353773	0.37895	Sialic acid synthase
Bta00118	97.8223	164.139	0.74668	0.02275	Formate-tetrahydrofolate ligase, putative
Bta00119	16.7382	22.7835	0.444842	0.27445	Tyrosine-protein kinase
Bta00120	0.439329	0.696821	0.665486	0.4833	Retinol dehydrogenase 11
Bta00121	6.31055	3.40298	-0.890967	0.0282	Retinol dehydrogenase 12
Bta00122	3.88618	4.23213	0.123029	0.74615	Retinol dehydrogenase-like protein
Bta00123	12.0241	12.4971	0.0556624	0.86665	Integrator complex subunit 11
Bta00124	45.1564	32.399	-0.478981	0.13515	Transmembrane protein, putative
Bta00125	0.162752	0.135318	-0.266322	1	Unknown protein
Bta00126	36.2815	41.5625	0.19605	0.53465	E3 ubiquitin-protein ligase UBR3
Bta00127	184.812	207.54	0.167335	0.59775	NADH dehydrogenase [ubiquinone] 1 beta subcomplex subunit 11, mitochondrial
Bta00128	29.7643	25.1329	-0.244004	0.64275	Transcriptional adapter 1-like protein
Bta00129	27.2956	29.5113	0.112603	0.75035	Protein HIRA
Bta00130	1.42771	1.53239	0.102076	0.8211	Unknown protein
Bta00131	46.3797	38.5566	-0.266518	0.59165	Transmembrane 9 superfamily member 2
Bta00132	16.7435	14.1187	-0.246	0.6638	Glutamine and serine-rich protein 1
Bta00133	30.6719	23.8541	-0.36268	0.6552	SelT-like protein
Bta00134	759.823	640.448	-0.246583	0.6187	Elongation factor 2
Bta00135	27.2871	23.1375	-0.237984	0.5195	Dr1-associated corepressor
Bta00135-add1	15.2607	16.4469	0.107995	0.72675	Odr-4-like protein
Bta00136	56.557	39.3921	-0.5218	0.11445	Homocysteine S-methyltransferase 2
Bta00137	25.9816	24.6561	-0.0755501	0.8075	Piezo-type mechanosensitive ion channel component 1
Bta00138	15.1925	14.616	-0.0558145	0.85955	Carnitine O-palmitoyltransferase 2, mitochondrial
Bta00139	31.6678	25.1728	-0.331151	0.27625	Riboflavin kinase
Bta00140	47.7553	41.9079	-0.188439	0.57395	Propionyl-CoA carboxylase alpha chain, mitochondrial
Bta00141	3.8086	4.55287	0.257515	0.45535	Adenylate cyclase type, putative
Bta00143	1.98635	2.53211	0.350219	0.53635	Alpha-tocopherol transfer protein-like protein
Bta00144	50.2502	40.1686	-0.323061	0.30965	Unknown protein
Bta00145	2.70406	3.92483	0.537501	0.28595	Alpha-tocopherol transfer protein-like protein
Bta00146	10.9122	10.3658	-0.0741143	0.8478	Alpha-tocopherol transfer protein-like
Bta00147	0.277257	0.401628	0.534638	0.31125	Clavesin-1
Bta00148	16.5755	15.8557	-0.0640443	0.8361	Armadillo repeat-containing protein, putative
Bta00149	22.0911	15.545	-0.507012	0.13805	Lys-63-specific deubiquitinase BRCC36
Bta00150	2.28255	2.31344	0.0193893	0.96275	5-hydroxytryptamine receptor
Bta00151	54.6419	46.4933	-0.232985	0.44195	Delta-1-pyrroline-5-carboxylate synthase
Bta00152	47.6096	39.2319	-0.279226	0.37965	Lysosomal Pro-X carboxypeptidase
Bta00153	18.6651	14.9405	-0.321113	0.3509	Unknown protein
Bta00154	66.2813	47.3476	-0.48531	0.17185	Ribosomal protein S14, putative
Bta00155	18.8784	19.199	0.0242923	0.9378	DNA polymerase
Bta00156	2.73776	3.77639	0.464013	0.23995	Ankyrin-1
Bta00157	30.4476	19.5085	-0.642227	0.15425	DNA polymerase
Bta00158	16.8812	17.7356	0.071232	0.8134	NCK-interacting protein with SH3 domain
Bta00159	20.6987	13.7641	-0.588626	0.10155	Unknown protein
Bta00160	30.6211	20.5664	-0.574237	0.07765	Folate receptor alpha, putative
Bta00161	30.4299	29.8662	-0.0269746	0.92755	Scavenger mRNA-decapping enzyme DcpS
Bta00162	17.825	16.6015	-0.10259	0.7605	Heat shock protein 67b2
Bta00163	36.4643	31.3097	-0.219873	0.56225	50S ribosomal protein L4
Bta00164	22.2002	17.5973	-0.335216	0.5493	CCR4-NOT transcription complex subunit 6
Bta00165	1.06651	1.01885	-0.0659541	0.88925	Unknown protein
Bta00166	1.0423	0.615527	-0.759876	0.50685	Unknown protein
Bta00167	17.7522	18.0263	0.0221073	0.9486	CCR4-NOT transcription complex subunit 6-like
Bta00168	9.61248	9.1198	-0.0759076	0.90725	Rab proteins geranylgeranyltransferase component A 1
Bta00169	25.2407	22.8933	-0.140828	0.63995	YLP motif-containing protein 1
Bta00170	0.633793	0.847826	0.419756	0.84545	CG3038-PA, isoform A
Bta00171	40.9024	39.9164	-0.0352062	0.90465	E3 ubiquitin-protein ligase MARCH8
Bta00172	37.2456	34.2001	-0.12307	0.6882	Aldehyde dehydrogenase
Bta00173	7.81302	6.66511	-0.229252	0.55155	Cathepsin L
Bta00174	0.0681199	0.345774	2.34368	1	Unknown protein
Bta00175	2.15378	2.11585	-0.0256325	0.949	Zinc finger protein 423 homolog
Bta00176	1.95889	1.75211	-0.160941	0.74805	B-cell lymphoma/leukemia 11A
Bta00177	0	0.0629472	inf	1	Metalloendopeptidase
Bta00178	0.975353	0.970684	-0.00692383	0.97585	Metalloendopeptidase
Bta00179	0.123519	0.19636	0.668775	1	Unknown protein
Bta00180	0.452846	0.359072	-0.334746	0.741	Unknown protein
Bta00181	0.523893	0.526516	0.00720586	0.9446	Acid phosphatase-1
Bta00182	2.32206	2.0873	-0.153766	0.7429	Acid phosphatase-1
Bta00183	1.46108	1.47737	0.0160004	0.94665	Unknown protein
Bta00184	10.4473	8.96162	-0.221304	0.73175	Unknown protein
Bta00185	0	0.121172	inf	1	Acid phosphatase-1
Bta00186	9.95525	9.10528	-0.128754	0.7429	Tryptophan-tRNA ligase
Bta00187	44.6857	43.3105	-0.0450983	0.92535	28S ribosomal protein S15, mitochondrial
Bta00188	17.1758	19.0587	0.150075	0.6927	SWI/SNF-related matrix-associated actin-dependent regulator of chromatin subfamily A-like protein 1
Bta00189	780.364	782.191	0.00337306	0.9919	60S ribosomal protein L3
Bta00190	7.43059	7.59396	0.0313769	0.9326	Synaptotagmin-15
Bta00191	96.1246	106.324	0.145497	0.6582	RNA-binding protein 14
Bta00192	35.5014	23.9508	-0.567803	0.52505	N-alpha-acetyltransferase 30
Bta00193	144.877	142.655	-0.0222996	0.94765	Arginine/serine-rich splicing factor, putative
Bta00194	20.5049	19.7684	-0.0527684	0.8639	Serine/threonine-protein phosphatase 4 regulatory subunit 4
Bta00195	9.80485	8.21076	-0.255981	0.41495	Proton-coupled amino acid transporter 1
Bta00196	21.5203	21.4639	-0.00378609	0.9897	CTAGE family member 5
Bta00197	875.332	704.26	-0.313723	0.3148	Ribosomal protein L34
Bta00198	1.29866	1.40517	0.113722	0.78245	Piwi-like protein
Bta00199	0.84046	0.536819	-0.646745	0.2473	Unknown protein
Bta00200	0.283864	0.279374	-0.0229987	1	Unknown protein
Bta00202	0.0468148	0.037279	-0.328599	1	Unknown protein
Bta00203	0.180586	0.287308	0.669912	1	Unknown protein
Bta00204	0.896554	0.957125	0.0943173	0.9563	Unknown protein
Bta00205	3.71514	4.55861	0.295175	0.45635	Transmembrane and TPR repeat-containing protein 1
Bta00206	0	0	0	1	Unknown protein
Bta00207	0.679359	1.51402	1.15614	0.15995	Cathepsin L-like protease
Bta00208	0.288476	0.746128	1.37097	0.05605	Unknown protein
Bta00209	0.0836697	0.0499513	-0.744183	1	Reverse transcriptase
Bta00210	0.37439	0.737708	0.978509	0.11235	Unknown protein
Bta00211	0.71167	1.76061	1.30679	0.06005	CG16800
Bta00212	0.42289	0.694014	0.714682	0.27125	ANTP class homeobox transcription factor ANTP21
Bta00213	1.31753	1.76724	0.423662	0.44205	Unknown protein
Bta00214	0.963481	1.24576	0.370694	0.4802	Unknown protein
Bta00215	0.59558	1.12366	0.915835	0.19775	Unknown protein
Bta00216	70.5311	59.3574	-0.248833	0.44615	Unknown protein
Bta00217	9.83055	7.72897	-0.346996	0.3657	Podospora anserina S mat+ genomic DNA chromosome 2, supercontig 2
Bta00218	0	0	0	1	Unknown protein
Bta00219	0	0	0	1	Unknown protein
Bta00220	8.70079	8.21527	-0.0828376	0.78845	JmjC domain-containing protein 4
Bta00221	10.6581	11.065	0.0540649	0.86805	Golgi SNAP receptor complex member 2
Bta00222	0.524252	0.74638	0.509651	0.365	Ionotropic receptor
Bta00223	58.3105	46.4236	-0.328895	0.3016	Peroxiredoxin-6
Bta00224	0.134457	0.142766	0.0865065	1	Metalloendopeptidase
Bta00225	0.996339	0.546193	-0.867226	0.07525	Vesicular glutamate transporter 2
Bta00226	0.936946	0.621864	-0.591367	0.6527	Pyridine nucleotide-disulfide oxidoreductase domain-containing protein 2
Bta00227	34.0106	29.1217	-0.223889	0.554	Uncharacterized protein
Bta00228	1.13482	1.23417	0.121074	0.8115	Carboxypeptidase A2
Bta00229	12.266	9.76401	-0.329119	0.3354	Uncharacterized protein
Bta00230	8.71938	9.41703	0.111046	0.77205	Unknown protein
Bta00231	9.06147	11.7703	0.377333	0.3118	Peptidyl-prolyl cis-trans isomerase D
Bta00232	24.119	17.1147	-0.494935	0.18195	DNA replication complex GINS protein PSF1
Bta00233	10.6995	9.73938	-0.135637	0.68745	Mitochondrial carrier protein
Bta00234	36.8464	41.8872	0.184988	0.55065	Poly(A) polymerase alpha
Bta00235	0.65337	0.66131	0.0174264	0.9661	Unknown protein
Bta00236	1.93007	2.02376	0.0683853	0.86625	Sugar transporter ERD6-like 7
Bta00237	3.32053	4.42064	0.412844	0.2636	Sugar transporter ERD6-like 6
Bta00238	2.40534	2.05799	-0.225005	0.5978	Sugar transporter ERD6-like 7
Bta00239	50.8389	56.2103	0.144902	0.66275	Muscle-specific protein 300
Bta00240	25.4023	31.9556	0.331108	0.4057	Nesprin-1
Bta00241	13.9881	19.2435	0.460167	0.19805	Muscle-specific protein 300 kDa, isoform K
Bta00242	2.3996	1.75424	-0.451952	0.4696	Unknown protein
Bta00243	2.58638	3.75478	0.537795	0.2851	Muscle-specific protein 300 kDa, isoform I
Bta00244	28.9796	22.8713	-0.341497	0.28135	Protein phosphatase 1 regulatory subunit 14B
Bta00245	1.42288	1.5272	0.102082	0.8211	Chitinase
Bta00246	8.32933	6.51232	-0.355028	0.3445	4-coumarate--CoA ligase 2
Bta00247	13.4756	10.0117	-0.428659	0.3746	4-coumarate--CoA ligase 2
Bta00248	11.5684	10.4454	-0.147327	0.7066	Lipid a export ATP-binding/permease protein msba
Bta00249	11.1915	12.4001	0.147948	0.67285	ATP-dependent RNA helicase DBP8
Bta00250	0.796374	1.10578	0.473547	0.714	Unknown protein
Bta00251	1.12714	1.36257	0.273661	0.56635	Nose resistant to fluoxetine protein 6
Bta00252	1.30452	2.89112	1.14811	0.43035	Sentrin-specific protease
Bta00253	0.863489	0.783776	-0.139737	0.77845	Cuticular protein 73D
Bta00254	3.99328	7.07177	0.824497	0.0228	Cuticular protein 73D
Bta00255	26.0479	24.2859	-0.101046	0.7378	Echinoderm microtubule-associated protein-like 2
Bta00256	11.8893	15.8386	0.41378	0.2316	Vacuolar protein sorting-associated protein 41-like protein
Bta00257	14.3867	15.1348	0.0731335	0.81305	Transcription termination factor 2
Bta00258	49.3887	56.5859	0.196262	0.51935	Serine/threonine-protein kinase 24
Bta00259	0.981185	0.793022	-0.307164	0.60325	Transcription factor 21
Bta00260	19.1819	18.8024	-0.0288237	0.93525	UPF0160 protein MYG1, mitochondrial
Bta00261	9.66766	8.95151	-0.111037	0.7147	Low-density lipoprotein receptor, putative
Bta00262	1.60348	2.04688	0.352215	0.85635	Unknown protein
Bta00263	157.096	110.06	-0.513361	0.1769	MFS-type transporter-like protein
Bta00264	0.916121	1.34155	0.550292	0.42935	Glutathione-S-transferase Delta-1
Bta00265	4.09123	4.32972	0.0817402	0.85065	Glutathione S-transferase Delta-2
Bta00266	59.2524	44.2143	-0.422359	0.2039	Maternal B9.15 protein
Bta00267	18.6665	17.0459	-0.131028	0.70025	Cyclin-D1-binding protein 1-like protein
Bta00268	26.2059	25.8034	-0.0223281	0.9405	TATA box-binding protein-like protein 1
Bta00269	3.41274	6.00973	0.816368	0.04635	FLYWCH and MULE domain containing protein
Bta00270	1.64225	1.40911	-0.220889	0.74885	Unknown protein
Bta00271	33.3239	38.7404	0.217282	0.5197	Serine/threonine-protein kinase VRK1
Bta00272	26.6886	26.8454	0.00845051	0.97735	Unknown protein
Bta00273	74.8881	90.0726	0.266352	0.3884	ATP synthase epsilon chain
Bta00274	22.8287	23.0791	0.0157369	0.95815	RRP5-like protein
Bta00275	41.0753	42.2572	0.0409253	0.9024	Ubiquitin-protein ligase
Bta00276	46.5816	41.5973	-0.163269	0.63015	WASH complex subunit CCDC53
Bta00277	2.90248	3.2947	0.182863	0.6316	TELO2-interacting protein 1 homolog
Bta00278	14.9142	12.4458	-0.261026	0.42005	CRAL/TRIO domain protein
Bta00279	21.2048	18.4042	-0.204356	0.5055	Phosphatidylserine synthase 1
Bta00280	2.12543	2.38688	0.167368	0.4524	Unknown protein
Bta00281	61.4866	56.3619	-0.125553	0.71185	Spectrin alpha chain
Bta00282	28.6535	20.6352	-0.473608	0.76705	Unknown protein
Bta00283	13.2927	16.0783	0.274481	0.8783	WD repeat-containing protein 46
Bta00284	0.0500282	2.18165e-10	-27.7727	1	Unknown protein
Bta00285	976.342	655.764	-0.57421	0.2208	Ribosomal protein S12
Bta00286	78.9186	62.4971	-0.336575	0.5396	High affinity copper uptake protein 1
Bta00287	0.96565	0.680203	-0.505534	0.44385	SIFamide
Bta00288	10.5753	11.2734	0.0922255	0.76945	E3 ubiquitin-protein ligase RNF14
Bta00289	1.38141	1.9117	0.468715	0.27675	Unknown protein
Bta00290	0.272152	0.754464	1.47104	0.2436	G2/M phase-specific E3 ubiquitin-protein ligase
Bta00291	2.72505	3.0551	0.16494	0.7048	Unknown protein
Bta00292	1.14943	1.33478	0.215684	0.6422	Unknown protein
Bta00293	3.43392	3.67741	0.0988317	0.8147	G2/M phase-specific E3 ubiquitin-protein ligase
Bta00294	1.01868	0.694276	-0.553126	0.37555	Uncharacterized protein
Bta00295	1.23772	0.77923	-0.667563	0.25975	DNA Pol B2 domain-containing protein
Bta00296	1.6613	0.605717	-1.4556	0.1536	Unknown protein
Bta00297	3.05092	2.91209	-0.0671882	0.8648	Unknown protein
Bta00298	5.9552	3.43802	-0.792574	0.17445	Unknown protein
Bta00299	16.974	16.7731	-0.0171731	0.9662	Replicase/helicase/endonuclease
Bta00300	3.04154	2.8376	-0.100131	0.80385	UDP-glucuronosyltransferase
Bta00301	29.635	35.3303	0.253607	0.4333	DNA repair protein RAD51-like protein 1
Bta00302	40.1604	24.5641	-0.709221	0.0249	Cyclin J
Bta00303	8.70271	8.83187	0.0212543	0.94885	Colorectal mutant cancer protein
Bta00304	69.5079	56.1889	-0.306891	0.3633	Protein phosphatase 1 regulatory subunit 3C
Bta00305	0.620381	0.569183	-0.124262	0.799	5'-nucleotidase
Bta00306	7.82292	4.54156	-0.784519	0.0379	Laccase-4
Bta00307	13.4781	13.2236	-0.0274948	0.9421	Alpha-1,6-mannosyl-glycoprotein 2-beta-N-acetylglucosaminyltransferase
Bta00308	0.797064	0.791134	-0.0107735	0.97825	Estradiol 17-beta-dehydrogenase 11
Bta00309	160.493	222.712	0.472669	0.1376	2,3-bisphosphoglycerate-dependent phosphoglycerate mutase
Bta00310	18.376	20.0863	0.128387	0.6798	RalA-binding protein
Bta00311	24.2978	19.9457	-0.284749	0.4456	Unknown protein
Bta00312	10.2459	8.14414	-0.331213	0.37055	Unknown protein
Bta00313	22.809	21.1376	-0.109794	0.7184	CG14229, isoform B
Bta00314	10.0739	11.8649	0.236078	0.4555	Sulfate anion transporter 1
Bta00315	12.7579	13.9773	0.131702	0.7004	CWF19-like protein 1
Bta00316	29.0929	23.013	-0.33822	0.33655	Protein disulfide isomerase, putative
Bta00317	4.76381	1.79275	-1.40994	0.59415	Unknown protein
Bta00318	1.07507	0.94314	-0.188889	0.76625	Novel protein
Bta00319	2.90442	3.71872	0.356556	0.8629	Unknown protein
Bta00320	16.4049	14.5506	-0.173043	0.80205	Zinc finger protein 665
Bta00321	0.292813	0	#NAME?	1	Unknown protein
Bta00322	9.94395	10.1381	0.027897	0.9851	Unknown protein
Bta00323	0.440942	0.259538	-0.764644	0.65355	ATP-dependent DNA helicase, putative
Bta00324	0.98378	0.603794	-0.70428	0.24355	Delta-like protein
Bta00325	0.292746	0.648185	1.14676	0.18285	Unknown protein
Bta00326	3.9123	3.80646	-0.0395669	0.9096	Delta-like protein
Bta00327	126.177	134.557	0.0927683	0.8144	Methionine aminopeptidase 2
Bta00328	117.555	101.107	-0.217454	0.66235	NADH dehydrogenase [ubiquinone] 1 beta subcomplex subunit 10
Bta00329	12.4866	12.3421	-0.0167992	0.9568	Trehalase
Bta00330	0.679359	1.00935	0.571173	0.5141	Carboxypeptidase B
Bta00331	1.33424	1.20796	-0.143442	0.8125	Carboxypeptidase A, putative
Bta00332	1.94161	1.98513	0.0319749	0.93675	Galanin receptor type 2
Bta00333	0.0657386	0.104731	0.671879	1	Endonuclease-reverse transcriptase
Bta00334	25.4883	21.9028	-0.218719	0.56375	Unknown protein
Bta00335	0.24585	0.57781	1.23281	0.272	Unknown protein
Bta00336	0	0	0	1	Unknown protein
Bta00337	0.459237	0.34182	-0.425999	0.6393	Unknown protein
Bta00338	0.31244	0.652008	1.06131	0.19395	CG12075, isoform A
Bta00339	16.5005	11.9135	-0.469914	0.2266	Golgi apparatus membrane protein TVP23 homolog
Bta00340	1.75744	1.59853	-0.13673	0.8045	Fas apoptotic inhibitory molecule
Bta00341	85.5384	83.6072	-0.0329453	0.9137	Gamma-interferon inducible lysosomal thiol reductase
Bta00342	1.20832	1.17083	-0.0454728	0.948	Unknown protein
Bta00343	0.577644	0.814806	0.496277	0.4154	Unknown protein
Bta00344	36.8591	40.8592	0.148639	0.65435	Phosphoglycerate kinase
Bta00345	0.500573	1.54526	1.6262	0.0988	Gag protein, putative
Bta00347	0.514623	0.400373	-0.362173	0.5129	Pol polyprotein
Bta00348	1.36896	1.35313	-0.0167838	0.92965	Uncharacterized protein
Bta00349	1.55648	1.57767	0.019504	0.96935	Uncharacterized protein
Bta00350	22.2053	22.7429	0.0345111	0.92025	Metal transporter CNNM2
Bta00351	1.51927	2.1982	0.532947	0.28175	Unknown protein
Bta00353	3.58573	2.02943	-0.821191	0.1584	Neuroligin 3
Bta00354	15.1365	19.0065	0.328461	0.3443	HEAT repeat-containing protein 3
Bta00355	93.3243	100.692	0.109626	0.72115	Tubulin alpha-1 chain
Bta00357	30.1521	32.2026	0.0949152	0.7574	Egl nine-like protein 1
Bta00358	27.3817	30.5518	0.158047	0.61315	Dynamin-1-like protein
Bta00359	20.0819	19.9588	-0.00887595	0.9783	Anoctamin
Bta00360	8.35632	8.95436	0.0997229	0.75035	Down syndrome cell adhesion molecule, isoform BH
Bta00361	34.6746	27.564	-0.331095	0.3964	Gamma-interferon-inducible lysosomal thiol reductase
Bta00362	140.174	111.632	-0.328469	0.32955	Protein arginine N-methyltransferase 8
Bta00363	15.2079	16.5146	0.118916	0.7002	AT-rich interactive domain-containing protein 4B
Bta00364	16.1466	15.4688	-0.0618643	0.83885	Zinc finger protein 91
Bta00365	0.535564	0.797989	0.575311	0.4327	Forkhead box protein J1-B
Bta00366	0.908729	2.32916	1.35789	0.1356	Forkhead box protein J1
Bta00367	5.39562	6.51665	0.272341	0.561	Unknown protein
Bta00368	110.415	172.356	0.642448	0.04325	Serine hydroxymethyltransferase
Bta00369	0.0761255	6.0532e-11	-30.228	1	Unknown protein
Bta00370	13.4173	18.321	0.449403	0.16715	AGAP005241-PA
Bta00371	20.2199	21.242	0.0711437	0.8243	Protein Hid1
Bta00372	11.9185	11.4046	-0.0635795	0.84185	Oncorhynchus mykiss genomic scaffold, scaffold_312
Bta00373	40.3258	102.797	1.35003	5e-05	Calcium-independent phospholipase A2-gamma
Bta00374	0.630736	0.637093	0.0144657	0.9578	Unknown protein
Bta00375	2.88612	3.87077	0.423491	0.44705	Unknown protein
Bta00376	7.39698	8.30286	0.166672	0.65065	Origin recognition complex subunit 3
Bta00377	39.1789	35.9818	-0.122809	0.8651	Mitochondrial import inner membrane translocase subunit TIM16
Bta00378	9.14262	9.02082	-0.0193495	0.94935	Zinc finger protein
Bta00379	4.0732	3.14108	-0.374904	0.28115	Cold shock protein 1
Bta00380	7.93245	10.6166	0.420486	0.23265	Protein still life, isoform SIF type 1
Bta00381	1.99446	2.14776	0.106838	0.80185	Unknown protein
Bta00382	0.218789	0.173965	-0.330742	1	Unknown protein
Bta00383	13.4692	12.1544	-0.148189	0.7377	Unknown protein
Bta00384	6.08606	9.92633	0.705752	0.087	5-formyltetrahydrofolate cyclo-ligase
Bta00385	2.48741	2.20984	-0.170704	0.6938	5-formyltetrahydrofolate cyclo-ligase
Bta00386	1.99037	2.03593	0.0326526	0.94135	5-formyltetrahydrofolate cyclo-ligase-like protein
Bta00387	15.4785	15.6667	0.0174372	0.95405	Rapamycin-insensitive companion of mTOR
Bta00388	71.0552	58.4391	-0.282008	0.3573	TIMELESS
Bta00389	5.83675	6.37499	0.127258	0.7282	Unknown protein
Bta00390	81.5818	57.0199	-0.516782	0.09265	TIMELESS
Bta00391	5.75484	6.6002	0.197734	0.60585	Unknown protein
Bta00392	1.19882	1.64886	0.459845	0.6288	Unknown protein
Bta00393	2.44791	2.65755	0.118547	0.80235	Unknown protein
Bta00394	16.0584	19.007	0.243198	0.44695	Protein FAM98A
Bta00395	20.3693	19.2014	-0.0851896	0.7776	E3 ubiquitin-protein ligase MYLIP
Bta00396	37.6607	31.8035	-0.243877	0.4882	Apoptogenic protein 1, mitochondrial
Bta00397	46.6017	41.425	-0.169882	0.62015	Deoxyhypusine hydroxylase
Bta00398	18.0199	19.5028	0.114092	0.71705	Elongator complex protein 1
Bta00399	16.1081	14.4372	-0.157993	0.6243	Huntingtin-interacting protein, putative
Bta00400	8.6266	7.74885	-0.15481	0.83195	Aprataxin
Bta00401	46.2758	45.6752	-0.0188474	0.96425	BET1-like protein
Bta00402	13.4926	16.0314	0.24874	0.4631	Zinc finger protein, putative
Bta00403	21.5842	20.7346	-0.0579372	0.8477	Histone-lysine N-methyltransferase
Bta00404	15.5978	22.3739	0.52047	0.1793	Charged multivesicular body protein 6-A
Bta00405	16.416	13.6373	-0.267538	0.3902	Proprotein convertase subtilisin/kexin type 4, furin
Bta00406	4.95	6.9132	0.481927	0.28745	Proprotein convertase subtilisin/kexin type 4, furin
Bta00407	0.663135	1.96689	1.56854	0.1038	Furin-like protease 2
Bta00410	46.8627	37.221	-0.332321	0.30765	Unknown protein
Bta00411	68.8974	71.0669	0.044729	0.8859	PTB domain-containing engulfment adapter protein 1
Bta00412	181.297	240.252	0.406192	0.19705	Double-stranded RNA-specific editase 1
Bta00413	1.97361	1.74363	-0.178748	0.71485	Coiled-coil domain-containing protein
Bta00414	20.4009	18.8387	-0.114931	0.75445	ATPase family AAA domain-containing protein 2B
Bta00415	16.6098	15.456	-0.103861	0.8696	Histone-lysine N-methyltransferase ASH1L
Bta00416	13.7159	12.4536	-0.139285	0.71595	Unknown protein
Bta00417	94.3525	91.9813	-0.0367197	0.906	T-complex protein 1 subunit gamma
Bta00418	9.65033	11.2912	0.226543	0.4795	Protein bicaudal D
Bta00419	18.5631	21.8905	0.237869	0.46245	G patch domain-containing protein 1-like protein
Bta00420	22.3553	20.5154	-0.123912	0.68505	DNA-damage inducible protein ddi1, putative
Bta00421	157.176	217.129	0.46617	0.1409	ATP synthase subunit d, mitochondrial
Bta00422	61.18	51.4266	-0.250545	0.41735	RING finger protein 113A
Bta00423	927.577	666.306	-0.477282	0.1561	40S ribosomal protein S10
Bta00424	22.877	20.0855	-0.187743	0.27985	Dephospho-CoA kinase 3
Bta00425	17.246	17.8128	0.0466537	0.88895	Peptidyl-prolyl cis-trans isomerase-like
Bta00426	96.3526	76.5718	-0.331511	0.3062	Transcription factor AP-1
Bta00427	6.14419	5.74762	-0.096259	0.80485	Pantothenate kinase-like protein
Bta00428	31.1493	22.3776	-0.477147	0.12525	RNA exonuclease 1
Bta00429	5.77501	7.62386	0.400699	0.24565	Unknown protein
Bta00430	20.5576	22.6481	0.139724	0.7387	Prefoldin subunit, putative
Bta00431	19.9809	15.4184	-0.373964	0.2836	ER membrane protein complex subunit 8/9 homolog
Bta00432	14.9623	10.8443	-0.464391	0.156	Protein halfway
Bta00433	0.610588	0.72938	0.256473	0.4754	Unknown protein
Bta00434	0.396417	0.455305	0.199816	0.7283	Unknown protein
Bta00435	2.23671	2.4106	0.108018	0.7794	Unknown protein
Bta00436	64.4033	50.3042	-0.356456	0.27305	Unknown protein
Bta00437	1.57067	0.987552	-0.669448	0.1425	Unknown protein
Bta00438	6.85066	6.54384	-0.066106	0.8426	WASH complex subunit strumpellin
Bta00439	24.0024	27.6076	0.201889	0.50705	Ran-binding protein 3
Bta00440	1.39713	1.2609	-0.148011	0.78615	Protein kinase C delta type
Bta00441	11.85	17.1448	0.532879	0.0988	Protein kinase C
Bta00442	0.73646	0.94763	0.363718	0.43165	Pickpocket 13
Bta00443	9.24822	12.7874	0.467473	0.20965	Nucleoporin-like 2
Bta00444	91.8197	86.7307	-0.0822599	0.78595	T-complex protein 1 subunit alpha
Bta00445	6.21199	7.24845	0.222618	0.55885	Polypeptide N-acetylgalactosaminyltransferase
Bta00446	19.2151	16.5738	-0.213341	0.4875	RNA polymerase-associated protein Rtf1
Bta00447	24.0729	26.3345	0.129547	0.69005	Cryptochrome-1
Bta00448	10.8238	8.96243	-0.27224	0.4642	Zinc-binding alcohol dehydrogenase domain-containing protein 2
Bta00449	36.7642	37.6965	0.0361277	0.9149	RING1 and YY1-binding protein B
Bta00450	15.2157	15.353	0.012962	0.969	Unknown protein
Bta00450-add1	288.585	243.158	-0.247102	0.47815	60S ribosomal protein L22
Bta00451	1.13534	1.69213	0.575712	0.15975	G2/M phase-specific E3 ubiquitin-protein ligase
Bta00452	2.65478	3.08714	0.217681	0.67245	Thymidine kinase
Bta00453	0.799987	1.96017	1.29293	0.0372	Unknown protein
Bta00454	1.99668	2.95812	0.567079	0.3906	Baculoviral IAP repeat-containing 3
Bta00455	1.11765	2.32725	1.05815	0.10295	OTU domain-containing protein 3
Bta00456	1.09737	3.90267	1.83041	0.03205	Uncharacterized protein
Bta00457	11.0719	26.898	1.2806	0.01305	Unknown protein
Bta00458	1.02096	1.53895	0.592016	0.36505	Pro-Pol polyprotein
Bta00459	1.10389	1.58091	0.518165	0.31885	CG8765, isoform A
Bta00460	0.515126	1.58985	1.6259	0.14455	Gp60
Bta00461	0.943657	1.8702	0.986857	0.21385	Per os infectivity factor 3
Bta00462	0.567245	1.12899	0.992989	0.07155	Hemagglutinin
Bta00463	1.15182	1.16973	0.0222591	0.96	GrBNV_gp35-like protein
Bta00464	0.636661	0.629654	-0.0159659	0.8866	Atonal-like protein
Bta00465	0.566475	0.583142	0.0418345	0.955	Zinc finger protein 626
Bta00466	0.354866	0.918125	1.37142	0.02795	Zinc finger protein 729
Bta00467	0.986033	0	#NAME?	0.02595	Unknown protein
Bta00468	0.262697	0.626958	1.25497	0.1203	Late expression factor 5
Bta00469	0.815623	1.19013	0.545145	0.28905	Down syndrome cell adhesion molecule 1, isoform BD
Bta00470	0.437645	0.901381	1.04238	0.1495	38K protein
Bta00471	0.468303	1.08273	1.20916	0.15775	Baculoviral IAP repeat-containing protein, putative
Bta00472	0.863264	0.871178	0.0131661	0.97965	P74
Bta00473	0.0835845	0.496784	2.57131	0.077	Unknown protein
Bta00474	0.484276	0.826768	0.771652	0.1049	DNA polymerase
Bta00475	0.0781101	0.23286	1.57588	1	Gametocyte-specific factor
Bta00476	0.717815	0.737967	0.0399433	0.925	Helicase
Bta00477	0.507605	0.735159	0.53435	0.4368	Vlf-1
Bta00478	16.9127	22.7716	0.429126	0.2381	CG14830, isoform A
Bta00479	34.78	37.056	0.0914523	0.78295	AP-2 complex subunit alpha
Bta00480	26.0433	22.5271	-0.209254	0.50155	CTD small phosphatase-like protein
Bta00481	18.8302	17.1318	-0.136371	0.71015	Methyltransferase-like protein
Bta00482	52.53	46.048	-0.190001	0.5812	RNA-binding motif, single-stranded-interacting protein 1
Bta00483	29.3389	25.9355	-0.177884	0.5651	Protein disulfide-isomerase
Bta00483-add1	22.2247	21.9666	-0.0168535	0.95425	Lon protease homolog
Bta00484	26.0095	26.3203	0.0171392	0.953	Serine/threonine protein kinase
Bta00485	14.5599	11.5559	-0.333371	0.34925	Retinoblastoma-binding protein 5
Bta00486	90.0075	99.9946	0.151805	0.65465	Otoancorin
Bta00487	7.11306	6.31152	-0.172484	0.6347	Galactokinase 2
Bta00488	15.2877	12.1643	-0.329713	0.60955	F-box/LRR-repeat protein 4
Bta00489	35.9946	34.5059	-0.0609373	0.86815	Chaperone protein DnaJ
Bta00490	0.679072	0.603961	-0.169109	0.7128	Unknown protein
Bta00491	6.13259	6.46195	0.0754718	0.828	WD repeat-containing protein 24
Bta00492	29.5251	25.3124	-0.222098	0.47765	Ras-related protein Ral-a
Bta00493	11.1135	11.8349	0.0907424	0.76735	Dystrobrevin
Bta00494	10.1467	9.55353	-0.0869046	0.80775	Lon protease homolog
Bta00495	0.732445	0.965423	0.39844	0.3541	Ankyrin repeat-containing protein, putative
Bta00496	57.4048	46.7365	-0.296622	0.397	AGAP013413-PA-like protein
Bta00497	29.7691	30.0052	0.0113982	0.9752	Pyridoxine/pyridoxamine 5'-phosphate oxidase
Bta00498	20.7755	22.0628	0.0867343	0.8146	Cyclin-H
Bta00499	67.4832	70.4806	0.0626963	0.84605	Serine--tRNA ligase-1
Bta00500	62.4462	56.3547	-0.148077	0.6455	Dipeptidyl peptidase 4, putative
Bta00501	179.31	171.507	-0.0641892	0.84075	Lupus La protein
Bta00502	0.862299	1.58261	0.876048	0.11515	Unknown protein
Bta00503	0.510214	0.608098	0.253203	0.73655	Cathepsin L-like protease
Bta00504	0.307286	0.363453	0.242187	0.79595	Unknown protein
Bta00505	1.36741	1.21152	-0.174627	0.864	Unknown protein
Bta00506	16.5629	13.7484	-0.26869	0.3833	Frizzled-7
Bta00507	20.6928	23.8239	0.20328	0.52845	Target of rapamycin complex 2 subunit MAPKAP1
Bta00508	14.0118	14.8499	0.0838109	0.81085	Geranylgeranyl transferase type-2 subunit alpha
Bta00509	48.5291	48.3533	-0.00523571	0.9861	B(0,+)-type amino acid transporter 1
Bta00510	6.85739	7.55262	0.139318	0.6913	DnaJ-like protein subfamily C member 22
Bta00511	46.9642	40.6891	-0.206919	0.51015	Nuclear transcription factor Y subunit beta
Bta00512	17.355	16.0924	-0.108971	0.7613	BRISC and BRCA1-A complex member 1
Bta00513	23.9343	19.8689	-0.268565	0.3991	H/ACA ribonucleoprotein complex subunit 1
Bta00514	41.2027	41.0929	-0.00384884	0.99005	Sister chromatid cohesion protein PDS5-like protein B-B
Bta00515	0.479527	0.723013	0.592408	0.81735	tRNA (guanine(37)-N1)-methyltransferase
Bta00516	0	0	0	1	Unknown protein
Bta00517	2.70961	2.79682	0.0457041	0.9253	Unknown protein
Bta00518	10.2497	8.86085	-0.210058	0.5211	AAEL013428-PA
Bta00519	0.216005	1.01744	2.23581	0.1037	Unknown protein
Bta00521	1.2706	1.93147	0.604194	0.18585	Gag-Pol polyprotein
Bta00522	0.408386	0.485985	0.250979	0.8158	Protease, reverse transcriptase and RNase H
Bta00523	0.973619	1.44461	0.569252	0.2123	Guanylate cyclase
Bta00524	1.02725	1.93311	0.91214	0.45355	Werner syndrome ATP-dependent helicase
Bta00525	4.77885	4.21187	-0.182204	0.61175	DUF229 domain containing protein
Bta00526	0	0	0	1	Cuticle protein 19
Bta00527	24.4024	24.056	-0.0206257	0.9463	Histone-lysine n-methyltransferase
Bta00528	23.5469	29.2344	0.312133	0.30765	Glucose-induced degradation protein 8-like protein
Bta00529	27.3195	28.9907	0.0856556	0.7811	Nucleoporin NUP53
Bta00530	35.3192	34.4374	-0.0364762	0.9028	Tripeptidyl-peptidase 2
Bta00531	1.95908	1.66714	-0.232797	0.58175	Cathepsin L-like protease
Bta00532	0.166732	0.69369	2.05676	0.17945	Cuticle protein
Bta00533	1.00629	0.876395	-0.199394	0.71715	Nuclear receptor subfamily 2 group E member
Bta00534	5.71869	3.87632	-0.560996	0.42385	Unknown protein
Bta00535	7.76411	7.80929	0.00837041	0.98835	Phosphatidylethanolamine-binding protein
Bta00536	8.39711	7.57864	-0.147954	0.6913	Phosphatidylethanolamine-binding protein
Bta00537	26.9107	18.1188	-0.570689	0.14	Phosphatidylethanolamine-binding protein
Bta00538	0.689483	0.685942	-0.00742947	0.9632	Intraflagellar transport protein 46 homolog
Bta00539	0.739063	0.829209	0.166038	0.80785	Intraflagellar transport protein 46
Bta00539-add1	1.59393	1.15642	-0.462925	0.33215	Sugar transporter
Bta00540	6.33481	4.54896	-0.477766	0.2377	Iodotyrosine dehalogenase 1, putative
Bta00540-add1	0.499202	0.822358	0.720145	0.19305	Facilitated glucose transporter homolog
Bta00542	22.1735	27.3979	0.305224	0.4554	Unknown protein
Bta00543	0.349747	1.2443	1.83096	0.14645	Unknown protein
Bta00544	5.4388	6.70498	0.301946	0.4987	Ribosomal protein kinase, putative
Bta00545	1.93128	4.94883	1.35753	0.1623	Ribosomal protein S6 kinase
Bta00546	3.27935	3.8974	0.249103	0.62905	Ribosomal protein S6 kinase
Bta00547	15.6046	16.3335	0.0658652	0.8289	Ribosomal protein S6 kinase
Bta00548	1.28454	1.37057	0.0935255	0.8213	UDP-glucuronosyltransferase 1-8, putative
Bta00549	0.737806	1.1271	0.611298	0.22715	Leucine-rich repeat-containing protein 15
Bta00550	0.514215	0.526501	0.0340646	0.9644	Unknown protein
Bta00551	0.560406	1.13424	1.01718	0.05185	Unknown protein
Bta00552	0.43386	0.238171	-0.865229	0.15675	Unknown protein
Bta00553	16.1481	15.2313	-0.0843251	0.8089	Tyrosine aminotransferase
Bta00554	7.74236	7.5298	-0.0401608	0.9098	Conserved oligomeric Golgi complex subunit 7
Bta00555	10.0836	8.82901	-0.191691	0.6598	Phosphatidylinositol N-acetylglucosaminyltransferase subunit H
Bta00556	32.8961	33.9538	0.0456537	0.88335	Pre-rRNA-processing protein TSR1-like protein
Bta00557	12.5306	10.0578	-0.317131	0.41075	Unknown protein
Bta00558	6.56293	8.07392	0.298927	0.3583	BTB/POZ domain-containing protein 2
Bta00559	263.75	316.799	0.264396	0.4494	L-threonine 3-dehydrogenase
Bta00560	0.319083	0.422043	0.403458	0.4331	Unknown protein
Bta00561	0.0454338	0.290185	2.67513	1	Unknown protein
Bta00562	23.924	22.4578	-0.0912416	0.81165	Octanoyltransferase
Bta00563	44.9855	51.3216	0.190108	0.53185	Aldehyde dehydrogenase
Bta00564	67.8294	62.1872	-0.125293	0.68095	Aspartate aminotransferase
Bta00565	21.8412	20.7295	-0.0753691	0.8028	Unknown protein
Bta00566	34.0785	29.9448	-0.186553	0.54385	PEST proteolytic signal-containing nuclear protein
Bta00567	6.69622	6.77935	0.0177998	0.9574	Superoxide dismutase (Cu-Zn)
Bta00568	29.6553	27.6759	-0.0996604	0.7518	UPF0369 protein C6orf57-like protein
Bta00569	406.472	314.266	-0.371171	0.2295	40S ribosomal protein S17
Bta00570	24.0621	22	-0.12926	0.6748	E3 ubiquitin-protein ligase rnf146
Bta00571	21.9718	24.3438	0.147897	0.6474	RNA exonuclease 1
Bta00572	9.60816	6.95054	-0.467136	0.178	Sodium/calcium exchanger 3
Bta00573	2.00558	2.08889	0.058718	0.89485	Carboxylesterase
Bta00574	17.3944	16.8918	-0.0422952	0.8904	Crumbs, isoform D
Bta00575	4.30394	3.19554	-0.429597	0.7289	Ribosome biogenesis protein TSR3
Bta00576	25.7061	24.9792	-0.041383	0.8933	Ubiquitin carboxyl-terminal hydrolase
Bta00577	29.8946	28.1127	-0.0886595	0.77475	Ras-related protein Rab-35
Bta00578	25.7609	21.5716	-0.256051	0.40925	Yorkie-L
Bta00579	1.91647	1.58627	-0.27281	0.57335	Orexin receptor type 2
Bta00580	1.97519	4.13354	1.06539	0.13575	Sentrin-specific protease 1
Bta00581	1.37217	1.48784	0.116759	0.7713	Echinoderm microtubule-associated protein-like
Bta00582	0.478445	1.02632	1.10105	0.14985	Serine/threonine-protein kinase
Bta00583	0.690338	0.632605	-0.125998	0.86905	Unknown protein
Bta00584	0.808378	0.355058	-1.18698	0.1417	Unknown protein
Bta00585	59.1128	104.762	0.825567	0.01025	L-xylulose reductase
Bta00586	4.21869	3.13441	-0.428601	0.35	Reverse transcriptase
Bta00587	105.235	99.5911	-0.079532	0.80405	Hexokinase-2
Bta00588	1.19574	1.70135	0.508773	0.2623	Intraflagellar transport protein 88-like protein
Bta00589	7.65968	6.78988	-0.173898	0.64615	Protein SET
Bta00591	0.486537	0.483433	-0.00923268	0.92965	Homeobox protein B-H1
Bta00592	0.552613	1.44239	1.38412	0.158	Unknown protein
Bta00593	0.669758	0.973697	0.539832	0.5054	Unknown protein
Bta00594	0.574196	0.635716	0.146838	0.8286	Unknown protein
Bta00595	0.598497	0.417109	-0.520922	0.32705	Unknown protein
Bta00596	10.9416	11.168	0.0295386	0.9246	Anoctamin
Bta00597	35.9901	26.4914	-0.442076	0.1642	Patched domain-containing protein 3
Bta00598	0.200229	0.237732	0.247684	1	Unknown protein
Bta00599	0.26188	0.310249	0.24452	1	Endonuclease-reverse transcriptase HmRTE-e01
Bta00600	0.616724	0.292411	-1.07663	0.3865	Unknown protein
Bta00601	2.01731	1.47205	-0.454605	0.2712	Dual oxidase maturation factor 1
Bta00602	20.7501	20.1443	-0.0427469	0.88625	Glucocorticoid-induced transcript 1 protein
Bta00603	0.912257	2.26748	1.31358	0.07255	Golgi-associated plant pathogenesis-related protein 1
Bta00604	10.8226	10.0446	-0.107629	0.763	Cysteine-rich venom protein
Bta00605	12.5936	12.447	-0.0168966	0.95615	Tripartite motif-containing protein 3
Bta00606	0	0	0	1	Unknown protein
Bta00607	11.7175	10.6706	-0.135026	0.66015	SAM domain and HD domain-containing protein 1
Bta00608	32.0273	33.6942	0.0731983	0.836	Odorant-binding protein 2
Bta00609	20.2102	16.0691	-0.330799	0.3816	Ubiquinone biosynthesis O-methyltransferase
Bta00610	17.8165	23.3742	0.391705	0.28825	Multivesicular body subunit 12B
Bta00611	12.3643	12.656	0.0336352	0.9125	CG42748, isoform G
Bta00612	17.7606	19.1666	0.109909	0.8272	NF-kappa-B-repressing factor
Bta00613	157.705	112.306	-0.489791	0.2041	ATPase inhibitor, mitochondrial
Bta00614	13.27	11.9481	-0.151383	0.74135	Mediator of RNA polymerase II transcription subunit 8
Bta00615	26.4974	17.8655	-0.568675	0.2829	Protein Asterix
Bta00616	14.246	13.2027	-0.109728	0.88345	Protein AATF
Bta00617	31.0659	33.0882	0.0909836	0.78435	Exosome complex exonuclease RRP44-like protein
Bta00618	1.30864	1.63084	0.317548	0.4454	Unknown protein
Bta00619	12.0299	13.7854	0.196519	0.56445	Nucleolar complex protein 3-like protein
Bta00620	12.484	12.7274	0.0278618	0.93735	Rab-like protein 6
Bta00621	22.1567	21.0437	-0.0743539	0.8225	Chromatin accessibility complex protein 1
Bta00622	9.52688	7.38967	-0.366494	0.27965	Galectin
Bta00623	1.57714	1.43281	-0.138465	0.7413	Aryl hydrocarbon receptor, putative
Bta00624	0.529573	1.70962	1.69077	0.061	Aryl hydrocarbon receptor
Bta00625	2.82309	3.30085	0.225563	0.5534	CG32544, isoform B
Bta00626	0.224399	0.380645	0.76238	0.7254	Unknown protein
Bta00627	6.42406	9.50433	0.565099	0.10575	RIMS-binding protein 2
Bta00628	12.1357	11.5094	-0.0764461	0.8732	RIMS-binding protein 2
Bta00629	29.9147	39.0168	0.383243	0.24565	KH domain-containing, RNA-binding, signal transduction-associated protein 2
Bta00630	29.1091	29.7192	0.0299249	0.9179	CLIP-associating protein
Bta00631	18.7	19.5694	0.0655623	0.8352	Importin-11
Bta00632	6.18712	3.61829	-0.773958	0.04515	Cytochrome P450, putative
Bta00633	9.74525	8.48437	-0.199892	0.7154	U5 small nuclear ribonucleoprotein 40 kDa protein
Bta00634	8.49552	7.95162	-0.095453	0.7909	Nuclear factor erythroid 2-related factor 1
Bta00635	1.72177	2.46691	0.518816	0.1906	Ankyrin repeat-containing protein, putative
Bta00636	15.6799	17.9394	0.194217	0.52045	Aminopeptidase N, putative
Bta00637	12.2613	10.659	-0.202031	0.50985	Dual specificity mitogen-activated protein kinase kinase 7
Bta00638	12.4452	9.7951	-0.345459	0.34725	Src substrate protein p85
Bta00639	13.5457	14.8996	0.137443	0.66165	Cyclic AMP-dependent transcription factor ATF-6 alpha
Bta00640	1.1956	1.08217	-0.143812	0.7478	B9 domain-containing protein 1
Bta00641	3.47014	5.65157	0.703657	0.0714	Unknown protein
Bta00642	0.833082	0.552225	-0.593201	0.34315	V-type proton ATPase subunit E 2
Bta00643	10.7257	5.62805	-0.93036	0.0228	Unknown protein
Bta00644	0.108271	1.15628	3.41677	0.05305	Unknown protein
Bta00645	9.76249	11.528	0.23982	0.5019	Neuroligin-1
Bta00646	1.56014	1.68226	0.108723	0.78575	Big brain
Bta00647	88.8937	88.3217	-0.00931347	0.97835	Ribosomal protein 63, mitochondrial
Bta00648	21.6972	19.7616	-0.134809	0.6587	CTD nuclear envelope phosphatase 1-like protein
Bta00649	13.3197	18.9853	0.511324	0.14265	Mothers against decapentaplegic homolog
Bta00650	31.5927	35.6528	0.174423	0.57965	LUC7-like 2
Bta00651	12.7837	9.75714	-0.389777	0.3152	Ankyrin repeat domain-containing protein 40
Bta00652	9.48807	9.90512	0.0620609	0.8481	Vacuolar protein sorting-associated protein 18-like protein
Bta00653	35.4896	26.1102	-0.442783	0.1528	BAG family molecular chaperone regulator 3
Bta00654	2.15165	1.37603	-0.64493	0.13705	GMP reductase
Bta00655	4.50091	2.48499	-0.856977	0.18655	GMP reductase
Bta00656	40.1482	35.7815	-0.166121	0.58005	Fatty acyl-CoA reductase 1
Bta00657	59.0959	60.2379	0.0276133	0.9272	Fatty acyl-CoA reductase 1
Bta00658	1.17733	0.99376	-0.244555	0.65075	Aromatic peroxygenase
Bta00659	0.566134	0.779919	0.46218	0.41705	Aromatic peroxygenase
Bta00660	0.89225	1.28752	0.529075	0.27955	Aromatic peroxygenase
Bta00662	2.02958	2.97047	0.549511	0.33195	Reverse transcriptase
Bta00663	3.37194	3.82385	0.181449	0.66245	DNA Pol B2 domain-containing protein
Bta00664	2.46179	0.823418	-1.58001	0.31535	Stackhouse genomic scaffold, scaffold_529
Bta00665	1.18609	1.56331	0.398385	0.4101	Uncharacterized protein
Bta00666	1.27629	1.16396	-0.132913	0.8158	Uncharacterized protein
Bta00667	4.55722	4.23762	-0.1049	0.79625	Gag-Pol
Bta00668	1.04924	1.79733	0.776509	0.3373	Integrase core domain-containing protein
Bta00669	1.05708	1.90859	0.852422	0.0955	Uncharacterized protein
Bta00670	6.87304	7.43847	0.114056	0.7622	Unknown protein
Bta00671	17.9336	14.2346	-0.333263	0.4039	Cysteine--tRNA ligase
Bta00672	2.87535	3.57141	0.312758	0.81935	Unknown protein
Bta00673	3.28748	3.86101	0.231994	0.80545	G2/M phase-specific E3 ubiquitin-protein ligase-like protein
Bta00674	112.18	87.8366	-0.352919	0.27795	39S ribosomal protein L30, mitochondrial
Bta00675	1.97347	1.74484	-0.177636	0.6942	Pol protein
Bta00676	0.797686	0.543594	-0.553291	0.42375	Unknown protein
Bta00677	25.1979	28.6584	0.185655	0.5606	BRCA1-associated RING domain protein 1
Bta00678	0.805388	1.01961	0.34026	0.7351	Unknown protein
Bta00679	37.7201	36.3343	-0.0540002	0.86785	Elongator complex protein 3
Bta00680	112.381	99.073	-0.181839	0.5521	Eukaryotic translation initiation factor 3 subunit H
Bta00681	14.2721	16.6924	0.225998	0.7728	Zinc finger protein, putative
Bta00682	26.2459	19.9754	-0.393866	0.54405	Peroxiredoxin-6
Bta00683	21.2412	24.6124	0.212514	0.8678	Tankyrase-1
Bta00684	17.2538	21.2271	0.298986	0.6784	Ankyrin repeat protein
Bta00685	7.77682	11.1434	0.518943	0.5633	Ankyrin repeat protein
Bta00686	6.97672	7.18156	0.0417479	0.9458	Girdin
Bta00687	26.5783	23.5172	-0.176531	0.6436	Zinc finger protein 271
Bta00688	78.7348	104.834	0.413036	0.18715	Eukaryotic translation initiation factor 5
Bta00689	29.3484	36.1075	0.299017	0.36885	Zinc finger protein 622
Bta00690	3.05277	4.50211	0.560482	0.2603	N-acetyltransferase 2
Bta00691	71.3514	75.4568	0.0807086	0.79565	V-type proton ATPase subunit D 1
Bta00692	26.3113	27.2059	0.0482368	0.8746	SH3 domain-binding glutamic acid-rich protein
Bta00693	42.9188	40.7484	-0.0748673	0.81275	1-acyl-sn-glycerol-3-phosphate acyltransferase gamma
Bta00694	15.6527	19.4488	0.313273	0.3721	Transmembrane and coiled-coil domain-containing protein 4
Bta00695	2.56999	2.73648	0.0905592	0.8614	GTP-binding protein Rhes
Bta00696	8.33368	7.29717	-0.191616	0.6732	GTP-binding protein Rhes
Bta00697	0.347276	0.248854	-0.480783	1	RNA dependent RNA polymerase
Bta00698	0	0.57781	inf	0.1724	Unknown protein
Bta00699	1.55434	2.14167	0.462432	0.61395	Unknown protein
Bta00700	3.10497	3.24721	0.0646193	0.88065	Leucine-rich repeat-containing protein 40
Bta00701	0.516667	0.483985	-0.0942723	0.81685	Unknown protein
Bta00702	0	0	0	1	Unknown protein
Bta00703	3.24487	4.07469	0.328531	0.4937	Ankyrin repeat protein
Bta00704	13.8853	12.2872	-0.176395	0.6401	Unknown protein
Bta00705	0.451997	0.215503	-1.0686	0.2767	FLYWCH and MULE domain containing protein
Bta00706	0.461894	0.762831	0.723802	0.29535	FLYWCH and MULE domain containing protein
Bta00707	3.93456	2.95088	-0.41506	0.33265	Beat protein, putative
Bta00708	18.3454	18.2056	-0.0110423	0.9742	Pol polyprotein
Bta00709	16.4276	23.6798	0.527537	0.2078	Unknown protein
Bta00710	18.0824	17.2278	-0.0698554	0.8587	Unknown protein
Bta00711	6.81875	3.91062	-0.802111	0.097	Unknown protein
Bta00712	1.67164	1.91859	0.198782	0.62145	Protein Red
Bta00713	0.718321	0.855831	0.252698	0.7169	Unknown protein
Bta00715	5.66772	4.5812	-0.307043	0.45835	Phosphatidylethanolamine-binding protein
Bta00716	6.18748	6.20261	0.00352433	0.995	Unknown protein
Bta00717	6.98664	6.11989	-0.191093	0.8204	Phosphatidylethanolamine-binding protein
Bta00718	3.13169	1.60598	-0.963482	0.01285	UDP-glucuronosyltransferase
Bta00719	1.15318	1.09415	-0.0758045	0.9181	Phosphatidylethanolamine-binding protein
Bta00720	13.919	10.275	-0.437919	0.2379	Phosphatidylethanolamine-binding protein
Bta00721	8.65764	8.42479	-0.0393324	0.9032	Phosphatidylethanolamine-binding protein
Bta00722	0.749278	0.472856	-0.664098	0.37415	Metalloendopeptidase
Bta00723	1.14898	0.762307	-0.591904	0.2431	Unknown protein
Bta00724	2.40828	2.63498	0.129788	0.75355	Unknown protein
Bta00725	15.5066	16.2265	0.0654753	0.83165	Transient receptor potential cation channel
Bta00726	1.44143	2.00284	0.474548	0.6547	Transcription factor Adf-1
Bta00727	5.83562	4.95493	-0.236022	0.61735	Ubiquitin-related modifier 1
Bta00728	803.11	658.181	-0.287113	0.3943	60S ribosomal protein L32
Bta00729	41.4629	38.1779	-0.119084	0.90705	Ribosome production factor 1
Bta00730	28.0493	24.9856	-0.166871	0.59555	Ubiquinol-cytochrome c reductase complex chaperone CBP3
Bta00731	10.8767	9.98607	-0.123258	0.70295	Polypeptide N-acetylgalactosaminyltransferase
Bta00732	1.03786	1.91476	0.883554	0.2685	Unknown protein
Bta00733	18.795	21.7427	0.210184	0.4917	Ankyrin 2, isoform F
Bta00734	1.08339	1.36277	0.330991	0.4402	Acid sphingomyelinase-like phosphodiesterase 3b
Bta00735	0	0	0	1	Unknown protein
Bta00736	0.149593	0.0594163	-1.33212	1	Unknown protein
Bta00737	3.50286	2.32363	-0.59215	0.32555	Unknown protein
Bta00738	12.5164	16.128	0.365751	0.35865	Twinkle protein, mitochondrial
Bta00739	11.0014	10.4972	-0.0676808	0.9015	Juvenile hormone epoxide hydrolase 1
Bta00740	17.5194	20.9947	0.261076	0.4056	Ran GTPase-activating protein 1
Bta00741	53.232	56.1859	0.0779146	0.794	Lipoma HMGIC fusion partner-like 2 protein
Bta00742	213.699	141.881	-0.5909	0.0638	Peptidyl-prolyl cis-trans isomerase
Bta00743	16.8283	17.4819	0.0549735	0.9517	NF-kappa-B inhibitor-interacting Ras-like protein
Bta00744	37.4926	31.3296	-0.259081	0.56525	Dynein light chain roadblock-type 2
Bta00745	14.0605	12.3764	-0.184058	0.72935	Cell death abnormality protein 8
Bta00746	0.362448	0.400924	0.145556	0.79735	V-type proton ATPase subunit H
Bta00747	0	0	0	1	Deoxyuridine 5'-triphosphate nucleotidohydrolase
Bta00748	0	0	0	1	Uncharacterized protein
Bta00749	0	0.0679984	inf	1	Thymidine kinase
Bta00750	0.299725	0.511233	0.77034	0.2541	BEN domain-containing protein 5
Bta00751	31.1542	28.2978	-0.138739	0.7196	Protein FAM188A
Bta00752	1.80111	1.87136	0.0552031	0.9006	Reverse transcriptase
Bta00753	108.426	77.903	-0.476954	0.1277	Proteasome subunit alpha type
Bta00754	2.56245	2.69495	0.0727324	0.8584	G2/M phase-specific E3 ubiquitin-protein ligase
Bta00755	3.93726	4.30342	0.128295	0.7075	Voltage-gated potassium channel
Bta00756	0	0	0	1	Unknown protein
Bta00757	166.601	168.356	0.0151155	0.96	Fatty acid oxidation complex subunit alpha
Bta00758	1.8548	1.87039	0.012074	0.97195	Paxillin
Bta00759	14.2853	15.6519	0.131807	0.67545	Ubiquitin protein ligase E3 component n-recognin 7
Bta00760	24.0961	27.5342	0.192424	0.52255	Protein kintoun
Bta00761	57.6557	42.3505	-0.445086	0.15225	Unknown protein
Bta00762	6.74117	6.00461	-0.166926	0.6803	Unknown protein
Bta00763	31.9202	20.94	-0.608208	0.1164	Unknown protein
Bta00764	13.2895	8.29666	-0.679679	0.10715	Unknown protein
Bta00765	205.848	102.56	-1.00511	0.0075	Unknown protein
Bta00766	22.8965	21.3662	-0.099796	0.8231	Unknown protein
Bta00767	6.22187	4.6742	-0.412629	0.3923	Unknown protein
Bta00768	19.4314	15.6966	-0.307937	0.3922	Unknown protein
Bta00769	1.20288	1.30378	0.116211	0.79385	Unknown protein
Bta00770	3.18428	3.28757	0.0460533	0.90485	GK11989
Bta00771	1.93001	2.35612	0.287799	0.5248	Unknown protein
Bta00772	1.52236	1.77758	0.223612	0.65525	Unknown protein
Bta00773	3.1648	3.37982	0.0948297	0.8119	Beta-fructofuranosidase
Bta00774	59.5587	56.3705	-0.0793716	0.8139	NADH dehydrogenase [ubiquinone] 1 alpha subcomplex subunit 6
Bta00775	22.44	22.6013	0.0103337	0.9727	SEC14-like protein 1
Bta00776	26.0222	18.8084	-0.46836	0.22085	Unknown protein
Bta00777	3.28713	3.46888	0.0776413	0.84355	Unknown protein
Bta00778	5.40548	5.83845	0.111163	0.77295	Unknown protein
Bta00779	1.97123e-38	1.46443e-28	32.7905	1	Unknown protein
Bta00780	21.5314	13.2449	-0.701001	0.07205	Unknown protein
Bta00781	8.72683	5.50491	-0.664739	0.76445	Unknown protein
Bta00782	25.0769	16.2918	-0.622212	0.10575	Unknown protein
Bta00783	2.18162	2.16275	-0.0125344	0.9632	Unknown protein
Bta00784	18.7838	11.9222	-0.655835	0.1141	Unknown protein
Bta00785	2.57619	3.06684	0.251516	0.62065	Unknown protein
Bta00786	6.54458	5.24556	-0.319204	0.4803	Unknown protein
Bta00788	0.24553	0.146162	-0.748335	1	Unknown protein
Bta00789	14.1857	12.365	-0.19817	0.60265	Unknown protein
Bta00790	6.08627	4.00758	-0.602829	0.1945	Unknown protein
Bta00791	16.2507	14.1157	-0.203193	0.56355	Unknown protein
Bta00792	27.6696	27.6955	0.00135255	0.99685	SEC14-like protein 1
Bta00793	21.0099	24.4686	0.219864	0.55085	Pleckstrin-like protein domain-containing family A member 8
Bta00794	44.4805	52.5342	0.240083	0.43355	Protein lunapark
Bta00795	33.5021	37.0866	0.146647	0.62755	Fem-1-like protein
Bta00796	0.5392	0.986122	0.870945	0.1113	Unknown protein
Bta00797	13.5789	11.9167	-0.188385	0.6273	Transmembrane protein 87A
Bta00798	0.236497	1.03114	2.12434	0.1071	Unknown protein
Bta00799	0.849259	0.62351	-0.445791	0.51235	Ankyrin repeat protein
Bta00800	0.298523	0.509185	0.770349	0.4148	Cytochrome P450
Bta00801	0.331478	0.542785	0.711469	0.427	Unknown protein
Bta00802	3.58543	3.29754	-0.120754	0.7496	Zinc finger protein 271
Bta00803	0.627763	0.628183	0.000966126	0.9671	L-xylulose reductase
Bta00804	4.30118	3.87516	-0.150475	0.7184	Juvenile hormone-inducible protein
Bta00805	0.0503367	0.119954	1.2528	1	Protein phosphatase 1L
Bta00806	0.440557	0.556775	0.337766	0.6065	Unknown protein
Bta00807	0.525308	0.541579	0.0440089	0.95395	Unknown protein
Bta00808	6.80735	4.91944	-0.468597	0.1893	Unknown protein
Bta00809	0.751203	0.687456	-0.127935	0.8306	Unknown protein
Bta00810	5.46867	3.92266	-0.479356	0.23865	Unknown protein
Bta00811	0.446734	0.529971	0.246496	0.84645	Unknown protein
Bta00812	44.7939	37.0368	-0.274343	0.4187	Unknown protein
Bta00813	0.350296	0.418185	0.255567	0.7064	Unknown protein
Bta00814	23.4469	22.5618	-0.0555166	0.87425	Unknown protein
Bta00815	42.9375	30.7557	-0.481386	0.2062	Sodium/potassium/calcium exchanger 1
Bta00816	62.6739	24.1604	-1.37522	0.0002	Unknown protein
Bta00817	9.77778	10.3632	0.083891	0.8425	Unknown protein
Bta00818	6.27117	4.23512	-0.566333	0.15025	Protein LEA-1, isoform m
Bta00819	3.26298	2.75511	-0.244082	0.6234	Unknown protein
Bta00820	1.4482	1.66205	0.198701	0.66645	AAA-ATPase-like domain-containing protein
Bta00821	26.258	19.3073	-0.443607	0.155	Unknown protein
Bta00822	0.992809	1.00499	0.017589	0.97025	UDP-glucuronosyltransferase
Bta00823	0.956156	0.372735	-1.3591	0.3994	Unknown protein
Bta00824	4.37349	4.24503	-0.0430115	0.898	Multiple C2 and transmembrane domain-containing protein 1
Bta00825	0.959917	0.824203	-0.219909	0.2443	Unknown protein
Bta00826	4.31584	3.72591	-0.212048	0.58175	Unknown protein
Bta00827	3.48287	3.60391	0.0492874	0.91585	Unknown protein
Bta00828	26.5544	14.0599	-0.917367	0.03655	Unknown protein
Bta00829	1.3819	1.46623	0.0854625	0.84555	AAA-ATPase-like domain-containing protein
Bta00830	2.16267	3.68285	0.768006	0.1171	Unknown protein
Bta00831	0.270001	0.293343	0.119623	1	Unknown protein
Bta00832	11.8099	12.9964	0.138111	0.70005	Unknown protein
Bta00833	0	0	0	1	Unknown protein
Bta00834	32.8803	26.8717	-0.291139	0.4304	Protein MEF2BNB-like protein
Bta00835	25.1397	25.844	0.0398597	0.90065	UTP11-like U3 small nucleolar ribonucleoprotein
Bta00836	2.71751	4.0062	0.559947	0.1766	DNA Pol B2 domain-containing protein
Bta00837	6.77184	6.7593	-0.00267387	0.99435	WD repeat-containing protein 19
Bta00838	32.6551	30.1392	-0.115669	0.7351	Acetyl-coenzyme A transporter 1
Bta00839	1.54328	1.96915	0.351577	0.8459	Reverse transcriptase
Bta00840	22.6283	18.8862	-0.260794	0.497	ATP-dependent dethiobiotin synthetase BioD
Bta00841	23.6352	22.1228	-0.0954015	0.7992	Adenosylmethionine-8-amino-7-oxononanoate aminotransferase BioA
Bta00842	26.8964	24.3959	-0.140774	0.68095	Coiled-coil domain-containing protein 43
Bta00843	3.25724	3.17462	-0.0370655	0.92135	Protein yellow
Bta00844	5.95578	6.65673	0.160523	0.6823	Leucine-rich transmembrane protein
Bta00845	2.65465	3.23689	0.286086	0.88845	Endonuclease-reverse transcriptase HmRTE-e01
Bta00846	2.5763	5.13623	0.99541	0.5306	Endonuclease-reverse transcriptase
Bta00847	3.39604	5.31587	0.646452	0.50225	Endonuclease-reverse transcriptase
Bta00849	45.3211	27.6404	-0.713401	0.0303	UPF0586 protein C9orf41-like protein
Bta00850	1.52337	1.73048	0.183908	0.68275	Gamma-aminobutyric acid receptor subunit alpha-4
Bta00851	4.71874	6.18981	0.391494	0.316	Gamma-aminobutyric acid receptor subunit beta-like
Bta00852	17.7955	13.9397	-0.352315	0.26845	TBC1 domain family member 7
Bta00853	1.07143	1.20264	0.166657	0.7017	Zinc finger protein 273
Bta00854	8.5541	9.83686	0.201581	0.5224	SPRY domain-containing SOCS box protein 3
Bta00855	44.84	33.9683	-0.400598	0.3289	Collagen alpha-1, IV, chain, putative
Bta00856	0.236183	1.61783e-06	-17.1555	1	Unknown protein
Bta00857	1.9419	3.36238	0.792017	0.77795	Unknown protein
Bta00858	27.8934	22.258	-0.325601	0.59085	Collagen alpha-1, IV, chain, putative
Bta00859	1.79165	1.27593	-0.489746	0.32615	Dynein heavy chain 7, axonemal
Bta00860	3.13794	2.41207	-0.379544	0.5055	Unknown protein
Bta00861	10.6657	12.3871	0.215866	0.53055	Zinc finger protein 271
Bta00862	65.3408	77.9015	0.253666	0.5253	Unknown protein
Bta00863	0.0536388	0.255586	2.25246	1	Unknown protein
Bta00864	4.8999	5.82778	0.250193	0.4591	Regulator of g protein signaling
Bta00865	0.138706	0.0662145	-1.06681	1	G2/M-phase-specific E3 ubiquitin protein ligase
Bta00866	39.5392	53.2312	0.428987	0.1725	Cyclin B
Bta00867	79.5395	153.567	0.94912	0.00425	Myosin-7-like protein
Bta00868	8.96198	7.73417	-0.212572	0.53985	LETM1 domain-containing protein 1
Bta00869	73.2324	35.5727	-1.04171	0.0012	CG2269, isoform B
Bta00870	6.16855	4.57536	-0.431046	0.22835	Enhancer of split m3 protein
Bta00871	4.71501	4.31721	-0.127161	0.77265	Ribonuclease 3
Bta00872	1.84708	1.63769	-0.173588	0.7124	Unknown protein
Bta00873	20.7952	18.8199	-0.143993	0.67095	Enhancer of split m7 protein
Bta00874	45.0671	43.5717	-0.0486813	0.8734	Glutamyl-tRNA(Gln) amidotransferase subunit A
Bta00875	210.238	262.718	0.321486	0.3553	Maternal protein exuperantia-1
Bta00876	10.5286	10.3744	-0.0212862	0.94965	Armadillo repeat-containing protein 6-like protein
Bta00877	0	0	0	1	THAP domain-containing protein 4
Bta00878	0	0	0	1	CG8366
Bta00879	43.4718	24.2136	-0.844266	0.00775	Collagen alpha-1(XII) chain
Bta00880	16.6649	20.346	0.287932	0.3821	Transcription factor TFIIIB component B''-like protein
Bta00881	17.5874	16.6677	-0.0774898	0.7979	Dystroglycan
Bta00882	20.384	22.3434	0.132411	0.75345	Unc-13-like protein D
Bta00883	17.3545	18.4322	0.0869176	0.84795	RIC1-like protein
Bta00884	38.284	42.3703	0.146311	0.67185	39S ribosomal protein L40, mitochondrial
Bta00885	81.4542	67.1492	-0.27862	0.5124	Transmembrane emp24 domain-containing protein 9
Bta00886	31.5387	33.2867	0.0778258	0.8577	Thymidylate kinase
Bta00887	6.18859	6.66749	0.107533	0.7566	Eukaryotic peptide chain release factor subunit 1
Bta00888	87.1197	97.6778	0.165032	0.61165	Mitochondrial carrier protein
Bta00889	18.5115	18.1504	-0.0284216	0.94015	Pinin
Bta00890	60.6725	74.6919	0.299909	0.5195	28 kDa heat-and acid-stable phosphoprotein
Bta00891	11.0247	7.86946	-0.486399	0.13735	N-acetylglucosaminyl-phosphatidylinositol de-N-acetylase, putative
Bta00892	8.55855	6.81966	-0.327667	0.2954	Tetratricopeptide repeat protein 28
Bta00893	40.672	38.6861	-0.0722187	0.8175	Peroxisomal multifunctional enzyme type 2
Bta00894	14.247	13.2987	-0.0993688	0.7795	CG8818
Bta00895	11.5122	8.6271	-0.416221	0.18615	Solute carrier family 35 member F5
Bta00896	36.559	38.0918	0.0592558	0.854	Calcium-dependent protein kinase 15
Bta00897	14.4774	12.7184	-0.186892	0.56375	DDB1-and CUL4-associated factor
Bta00898	10.6735	11.254	0.076406	0.8248	Scm-like with four MBT domains protein 2
Bta00899	32.8099	22.1394	-0.567515	0.06775	Zinc finger protein 706
Bta00900	19.6019	13.0777	-0.583883	0.14605	Transmembrane protein 70
Bta00901	4.02683	2.87655	-0.485303	0.47105	Unknown protein
Bta00902	3.42204	3.59312	0.0703807	0.8831	Unknown protein
Bta00903	26.2412	22.8968	-0.196686	0.52745	Kelch-like 3
Bta00904	0.853512	0.86726	0.0230527	0.8998	Unknown protein
Bta00905	8.10912	8.12374	0.00259767	0.9932	cGMP-specific 3',5'-cyclic phosphodiesterase
Bta00906	42.9814	50.0909	0.220837	0.47895	DNA damage-binding protein 1
Bta00907	1.29448	1.1282	-0.198356	0.7772	ADP-ribosylation factor-like protein 16
Bta00908	18.1026	17.2686	-0.0680485	0.85435	Replication factor C subunit 5
Bta00909	17.9478	21.2062	0.240675	0.453	Aftiphilin
Bta00910	377.022	538.15	0.513357	0.1041	Mitochondrial ATP synthase coupling factor 6-like protein
Bta00911	14.9552	15.7449	0.0742287	0.8312	Protein C-ets-1-B, putative
Bta00912	0.922359	1.51448	0.715424	0.6954	Werner syndrome ATP-dependent helicase
Bta00913	0.280955	0.191432	-0.553511	1	Unknown protein
Bta00914	5.42396	6.24959	0.204415	0.63455	Unknown protein
Bta00915	8.47185	8.78988	0.0531671	0.86765	Homeobox protein 9
Bta00916	9.71202	10.6762	0.136559	0.67855	Protein farnesyltransferase subunit beta
Bta00917	4.03401	4.25607	0.077307	0.8487	Envelope fusion protein efp
Bta00918	8.21402	8.66154	0.0765348	0.8642	Breast cancer type 1 susceptibility-like protein
Bta00919	1.30157	1.95221	0.58486	0.29255	Ubiquitin carboxyl-terminal hydrolase
Bta00920	0.669823	0.570175	-0.232374	0.7535	Unknown protein
Bta00921	1.40503	1.45184	0.0472828	0.9053	Unknown protein
Bta00922	0	0	0	1	Zinc finger protein
Bta00923	0.808159	0.991647	0.295188	0.58705	Pickpocket 7
Bta00924	0.0745279	0.0222504	-1.74395	1	Uncharacterized protein
Bta00925	0.0696635	0	#NAME?	1	DNA Pol B2 domain-containing protein
Bta00926	13.5425	12.8839	-0.0719274	0.81245	Rho GTPase-activating protein 26
Bta00927	0.259843	0.241173	-0.10757	1	V-type proton ATPase subunit H
Bta00928	0.629579	2.09855	1.73693	0.0357	Cytoplasmic FMR1-interacting protein
Bta00929	22.3896	23.0113	0.0395159	0.89975	Tetratricopeptide repeat protein 14-like protein
Bta00930	36.0326	33.9676	-0.0851439	0.7951	Nuclear factor of activated T-cells 5
Bta00931	244.042	282.068	0.208912	0.557	Long-chain-fatty-acid--CoA ligase 4
Bta00932	5.983	5.51757	-0.116836	0.7221	MYND finger family protein
Bta00933	17.1801	19.8856	0.210993	0.4922	Protein kinase C
Bta00934	16.3015	18.1741	0.15688	0.6559	Protein serine/threonine kinase
Bta00935	37.6473	35.29	-0.0932866	0.773	Monocarboxylate transporter 12
Bta00936	0.900978	1.37888	0.613931	0.3652	Unknown protein
Bta00937	0.557558	0.65796	0.238879	0.83565	Unknown protein
Bta00938	37.1975	37.4641	0.0103036	0.9733	Protein argonaute-2
Bta00939	23.8751	27.1148	0.183574	0.5869	G patch domain-containing protein 2
Bta00940	7.82278	6.9851	-0.163401	0.68415	Unknown protein
Bta00941	1.56615	1.17673	-0.412438	0.4249	Transcription factor Adf-1
Bta00942	1.48826	2.38026	0.67749	0.0803	Ras family protein
Bta00943	19.6913	13.8438	-0.50832	0.1769	Ribokinase
Bta00944	9.15811	6.24134	-0.553193	0.11715	Facilitated glucose transporter protein 1
Bta00945	1.21907	1.29299	0.0849222	0.84805	Facilitated trehalose transporter Tret1-2-like protein
Bta00946	1.65807	2.45335	0.565251	0.2216	Unknown protein
Bta00947	14.3601	12.5691	-0.192188	0.59965	Unknown protein
Bta00948	35.4794	32.3352	-0.133877	0.69525	Ribonuclease P protein subunit p40
Bta00949	21.1442	22.7422	0.105113	0.8573	RNA-binding protein NOB1
Bta00950	19.9849	23.0916	0.208454	0.553	Unknown protein
Bta00951	2.24042	2.11453	-0.0834321	0.84835	Alpha-(1,6)-fucosyltransferase
Bta00952	0.387122	0.688086	0.8298	0.74575	ADP-ribosylation factor-like protein 2-binding protein
Bta00953	11.7802	14.2345	0.273026	0.392	Nuclear pore complex protein Nup93
Bta00954	35.6104	30.6975	-0.214178	0.49225	Mitochondrial transcription termination factor
Bta00955	11.2787	11.9571	0.0842594	0.9137	ATP synthase mitochondrial F1 complex assembly factor 2
Bta00956	15.6571	15.5004	-0.014505	0.96535	BTB/POZ domain-containing protein 2
Bta00957	0.216823	0.554366	1.35432	0.11545	Peptidyl-glycine alpha-amidating monooxygenase, putative
Bta00958	1.65207	1.86458	0.174571	0.69985	C-type lectin 4
Bta00959	8.21599	7.64411	-0.104086	0.7844	Kinesin-like protein
Bta00960	22.0235	34.2618	0.637559	0.04155	Unknown protein
Bta00961	4.71656	4.99007	0.0813223	0.83485	Unknown protein
Bta00962	24.747	24.3221	-0.0249819	0.94005	Pyridine nucleotide-disulfide oxidoreductase domain-containing protein 1
Bta00963	43.1919	46.4149	0.103828	0.74045	ABC ATP binding cassette transporter
Bta00964	3.25076	3.80709	0.227909	0.55385	Fanconi anemia group A protein-like protein
Bta00965	26.1834	26.7487	0.0308147	0.9251	50S ribosomal protein L1
Bta00966	9.80944	9.01163	-0.122383	0.75305	Beta-1,3-galactosyltransferase, putative
Bta00967	43.2809	33.6588	-0.362746	0.29065	ER membrane protein complex subunit 10
Bta00968	13.3601	12.6936	-0.0738237	0.81635	Torso-like protein
Bta00969	0.62578	0.386336	-0.695799	0.1745	THAP domain-containing protein
Bta00970	19.8115	17.9385	-0.143283	0.6991	R2D2
Bta00971	56.5051	49.4196	-0.193298	0.673	Sjoegren syndrome nuclear autoantigen 1-like protein
Bta00972	2.65976	2.49922	-0.0898168	0.96135	Ionotropic glutamate receptor
Bta00973	32.4912	39.2833	0.273868	0.5133	Serine/threonine kinase
Bta00974	7.23429	8.3428	0.20568	0.55595	Zinc finger protein 468
Bta00975	41.3245	32.8092	-0.3329	0.30805	Ras-associated protein 2-like
Bta00976	30.0762	20.4285	-0.558041	0.56905	RING-box protein 2
Bta00977	140.9	113.893	-0.306988	0.3734	Transporter, putative
Bta00978	22.7646	23.5098	0.0464679	0.87905	Prolyl endopeptidase
Bta00979	24.1967	31.7712	0.392909	0.2662	Surfeit locus protein
Bta00980	21.5626	14.1271	-0.610066	0.06545	Facilitated trehalose transporter Tret1-2-like protein
Bta00981	32.4535	30.5811	-0.0857343	0.78725	Cyclic AMP-responsive element-binding protein 3-like protein 2
Bta00982	0	0	0	1	Glutathione S-transferase Sigma-1
Bta00983	8.69315	6.65565	-0.3853	0.3235	Unknown protein
Bta00984	10.9864	8.53078	-0.364972	0.3346	Unknown protein
Bta00985	1.74237	0.964297	-0.853498	0.27725	Unknown protein
Bta00986	1.20698	1.09314	-0.14292	0.8125	Unknown protein
Bta00988	17.2158	14.563	-0.241429	0.53015	Unknown protein
Bta00989	15.4655	13.4561	-0.200794	0.60375	Unknown protein
Bta00990	1.38044	1.71002	0.30888	0.60005	Unknown protein
Bta00991	4.96346	4.29028	-0.210275	0.5807	Solute carrier family 22 member 21
Bta00992	1.27322	2.02444	0.669041	0.2049	Unknown protein
Bta00993	0.543478	0.22702	-1.2594	0.1252	Unknown protein
Bta00994	37.3135	39.0811	0.0667731	0.84815	Splicing factor, arginine/serine-rich 3
Bta00995	16.915	14.2054	-0.251866	0.41765	Actin
Bta00996	103.366	66.7963	-0.629921	0.05455	Mitochondrial import receptor subunit TOM22
Bta00997	31.3953	38.5785	0.297249	0.41545	Unknown protein
Bta00998	8.2223	7.18664	-0.194224	0.5959	Alpha-N-acetylglucosaminidase
Bta00999	4.06264	3.69505	-0.136822	0.70055	Frizzled homolog
Bta01000	17.0245	16.2367	-0.0683591	0.83975	Ancient ubiquitous protein, putative
Bta01001	26.997	34.6393	0.359607	0.31615	AN1-type zinc finger protein 1-like protein
Bta01002	50.5571	45.5865	-0.149306	0.62715	Metal transporter CNNM2
Bta01003	15.583	13.1425	-0.245738	0.44725	Coiled-coil domain-containing protein 186
Bta01004	17.9934	20.9094	0.216684	0.51945	Zinc finger protein 28
Bta01005	22.235	63.734	1.51923	5e-05	Unknown protein
Bta01006	15.1353	15.9987	0.0800387	0.8222	Abl interactor 2
Bta01007	19.6657	20.2389	0.0414515	0.939	Zinc finger protein-like 1
Bta01008	31.3757	28.3418	-0.146715	0.6349	Signal peptidase complex catalytic subunit sec11
Bta01009	7.0164	7.026	0.00197261	0.99505	Unknown protein
Bta01010	512.534	656.335	0.356785	0.3285	Enolase
Bta01011	57.8253	57.8239	-3.30498e-05	0.9994	Receptor-type tyrosine-protein phosphatase N2
Bta01012	13.6394	13.7982	0.0167062	0.98795	Phosphoinositide phospholipase C
Bta01013	1.8103	2.00715	0.148915	0.8415	Cuticle protein, putative
Bta01014	406.099	306.471	-0.406082	0.18825	Ribosomal protein S28
Bta01015	22.257	20.8693	-0.0928729	0.76365	tRNA (guanine(26)-N(2))-dimethyltransferase
Bta01016	18.0722	13.9509	-0.373408	0.2256	AGAP000245-PA
Bta01017	109.713	70.6391	-0.635196	0.05355	Thymidine kinase
Bta01018	21.3078	19.2127	-0.14932	0.6304	Ankyrin repeat domain-containing protein 27
Bta01019	17.3118	16.0191	-0.111966	0.8235	Beta-1,3-galactosyltransferase 6
Bta01020	19.7674	20.6316	0.0617339	0.89075	Inhibitor of growth protein
Bta01021	3.98122	4.24189	0.0914996	0.90775	Lebercilin-like protein
Bta01022	41.1054	45.7005	0.152884	0.6227	E3 ubiquitin-protein ligase arih1
Bta01023	157.595	182.848	0.214426	0.5233	Peptidyl-prolyl cis-trans isomerase
Bta01024	28.2176	24.2564	-0.218229	0.5034	Unknown protein
Bta01025	43.3266	40.6046	-0.0936075	0.7632	RING finger protein 126
Bta01026	9.42097	9.1611	-0.040355	0.90555	Vacuolar protein sorting-associated protein 33B
Bta01027	10.4515	10.037	-0.0583805	0.88015	Survival motor neuron protein
Bta01028	4.93007	4.74389	-0.0555357	0.8797	DNA replication licensing factor, putative
Bta01029	82.2585	97.2512	0.241551	0.43685	RNA-binding protein 4
Bta01030	1.25817	0.886749	-0.504724	0.68185	Unknown protein
Bta01031	11.4409	11.0714	-0.047361	0.88555	Regulator of nonsense transcripts 2
Bta01032	10.0258	10.143	0.0167692	0.96415	Mothers against decapentaplegic homolog
Bta01033	11.793	9.34896	-0.33506	0.32885	Cytochrome c oxidase assembly factor 7 homolog
Bta01034	81.767	72.9745	-0.164125	0.625	Vesicle-associated membrane protein-associated protein B
Bta01035	20.2888	22.4819	0.14808	0.7168	NEDD8-activating enzyme E1 regulatory subunit
Bta01036	17.155	18.542	0.112169	0.80655	Ribonuclease H1
Bta01037	17.1667	14.6518	-0.228535	0.4681	CG5466
Bta01038	43.4229	40.6359	-0.0957006	0.75865	OTU domain-containing protein 7B
Bta01039	20.9834	19.8947	-0.0768616	0.80175	E3 ubiquitin-protein ligase ZNRF1
Bta01040	1.43776	1.51952	0.0797925	0.83725	Intraflagellar transport protein 172-like protein
Bta01041	6.02524	8.81392	0.548766	0.132	Zinc finger protein 358
Bta01042	7.31865	8.87514	0.278193	0.7427	Zinc finger protein 235
Bta01043	11.0617	8.46689	-0.385665	0.3112	Factor VIII intron 22 protein
Bta01044	2.14801	2.67587	0.317005	0.79045	CG14795-PB
Bta01045	1.38732	1.4854	0.0985571	0.8238	SET and MYND domain-containing protein 4
Bta01046	41.1188	43.6975	0.0877544	0.7819	Surfeit locus protein 4
Bta01047	29.9234	37.4357	0.323138	0.2932	OTU domain-containing protein 4
Bta01048	19.5006	19.6605	0.0117781	0.96995	Arf-GAP with SH3 domain, ANK repeat and PH domain-containing protein 1
Bta01049	19.4646	15.7362	-0.306761	0.38325	Serine-threonine kinase receptor-associated protein
Bta01050	7.05678	7.57888	0.102975	0.8646	Tyrosine--tRNA ligase
Bta01051	46.4704	45.3927	-0.0338516	0.9167	Elongation factor 1 alpha-like factor
Bta01052	75.7017	55.0632	-0.459238	0.6087	Ragulator complex protein LAMTOR2
Bta01053	3.82883	6.19741	0.694762	0.0781	Chloride channel protein
Bta01054	5.32795	6.04011	0.180994	0.58715	N-sulfoglucosamine sulfohydrolase
Bta01055	2.38283	3.27981	0.460937	0.68435	Endonuclease-reverse transcriptase
Bta01056	77.7765	59.0144	-0.398267	0.4336	Thymosin beta
Bta01057	315.86	347.882	0.139313	0.7535	ATP synthase F1, delta subunit
Bta01058	13.2305	15.303	0.209954	0.5002	Histone-lysine n-methyltransferase
Bta01059	29.1561	28.0475	-0.0559213	0.85115	3-ketoacyl-CoA thiolase
Bta01060	30.8306	30.8855	0.00256693	0.9937	Ensconsin, isoform K
Bta01061	14.677	13.6723	-0.102302	0.7484	Transmembrane protein 39B
Bta01062	6.95938	7.15066	0.0391157	0.9177	Exostosin-2
Bta01063	4.42535	4.08775	-0.114485	0.7593	Forked, isoform F
Bta01064	4.20557	2.98147	-0.496277	0.4351	Ankyrin repeat
Bta01065	32.9791	30.0703	-0.133211	0.7347	30S ribosomal protein S9
Bta01066	4.05621	3.84449	-0.0773378	0.8445	Ankyrin repeat-containing protein, putative
Bta01067	34.7763	28.27	-0.298835	0.40525	28S ribosomal protein S9, mitochondrial
Bta01068	57.7572	66.7529	0.20883	0.49105	Cell division cycle protein 20-like protein
Bta01069	19.7373	19.6442	-0.00681614	0.9827	Presequence protease, mitochondrial
Bta01070	104.575	81.2766	-0.363622	0.2366	Eukaryotic translation initiation factor 2 subunit 1
Bta01071	6.30766	7.6463	0.277657	0.44555	Ribonucleases P/MRP protein subunit POP1
Bta01072	3.04455	2.01544	-0.595137	0.14605	Galactose oxidase
Bta01073	1.29192	1.78191	0.463902	0.3163	Aromatic peroxygenase
Bta01074	9.76952	8.70669	-0.166163	0.60165	Tight junction protein ZO-1
Bta01075	11.4946	13.9588	0.280217	0.38835	Zinc finger protein, putative
Bta01076	28.9134	31.0143	0.101197	0.738	Cyclin-dependent kinase 17
Bta01077	0.951101	0.881261	-0.110029	0.8633	Unknown protein
Bta01078	38.3716	31.5686	-0.281548	0.37125	CG17816, isoform G
Bta01079	0.424922	0.506722	0.253998	0.73655	Metalloendopeptidase
Bta01080	2.23363	2.47115	0.145794	0.70085	CG32694, isoform A
Bta01081	1.43269	1.5352	0.0996976	0.81245	Unknown protein
Bta01082	2.38737e-06	0	#NAME?	1	Unknown protein
Bta01083	0.822759	1.45715	0.824605	0.13225	Unknown protein
Bta01084	0.440942	0.778613	0.820318	0.60585	Unknown protein
Bta01085	1.97757	1.89751	-0.0596179	0.9058	Unknown protein
Bta01086	9.6256	8.58678	-0.164759	0.6374	AGAP000696-PC-like protein
Bta01087	9.00549	9.72987	0.111615	0.7707	Unknown protein
Bta01088	3.02423	2.70756	-0.159577	0.71765	Unknown protein
Bta01089	3.45578	2.80117	-0.302978	0.47855	Unknown protein
Bta01090	209.758	126.158	-0.733492	0.0175	Unknown protein
Bta01091	0.978391	1.15645	0.241219	0.8158	Unknown protein
Bta01092	1.29699	1.19091	-0.123108	0.803	CG5928-PA, isoform A
Bta01093	0.469376	1.25761	1.42187	0.08655	Tetraspanin
Bta01094	1.38023	1.74681	0.339818	0.43135	Tetraspanin
Bta01095	1.13568	1.9271	0.762879	0.1157	Homeobox protein
Bta01096	1.80383	0.605144	-1.57571	0.39215	Craniofacial development protein 2
Bta01097	14.0747	13.7659	-0.0320112	0.91615	RING finger protein nhl-1
Bta01098	26.0043	30.0409	0.208177	0.51415	Cullin-5
Bta01099	13.2951	12.448	-0.0949809	0.76505	Adenosine 3'-phospho 5'-phosphosulfate transporter 1
Bta01101	2.56965	3.41756	0.411397	0.74515	Gag-Pol polyprotein
Bta01102	19.4532	19.9555	0.0367819	0.91365	Protein SMG5
Bta01103	22.7349	20.3275	-0.161474	0.66805	Protein SMG5
Bta01104	27.5442	32.9091	0.256736	0.40345	Disks large-associated protein 5
Bta01105	46.4138	48.0394	0.0496665	0.87595	Protein DBF4-like A-like protein
Bta01106	6.6844	5.87488	-0.186238	0.92345	Reverse transcriptase
Bta01107	13.6757	11.6221	-0.23474	0.5087	D-glucuronyl C5-epimerase
Bta01108	0.841114	2.38518	1.50372	0.5061	Reverse transcriptase, putative
Bta01109	20.2786	19.5166	-0.055259	0.8832	Unknown protein
Bta01110	12.5473	8.68882	-0.530148	0.17045	U7 snRNA-associated Sm-like protein LSm10
Bta01111	19.8507	20.6602	0.0576614	0.8509	DNA mismatch repair protein mutL-like protein
Bta01112	17.7978	17.3623	-0.0357399	0.90895	Histone-lysine N-methyltransferase EZH2
Bta01113	127.499	123.237	-0.0490546	0.8719	Ribosome biogenesis protein NSA2-like protein
Bta01114	2.13955	2.73917	0.356431	0.5312	Unknown protein
Bta01116	1.60958	2.00503	0.316942	0.46915	Pol protein
Bta01117	1.23345	1.31585	0.0932969	0.9184	Unknown protein
Bta01118	1.32603	2.00086	0.59351	0.4095	RNA-directed DNA polymerase from mobile element jockey
Bta01119	38.6194	38.8591	0.00892611	0.98075	Unknown protein
Bta01120	2.01537	2.1005	0.0596867	0.97055	RNA-directed DNA polymerase from mobile element jockey
Bta01121	55.1947	44.84	-0.299744	0.5708	Coiled-coil domain-containing protein 74B
Bta01122	21.8173	21.9889	0.0113035	0.978	RNA-directed DNA polymerase (Reverse transcriptase) domain containing protein
Bta01123	10.7712	11.6619	0.11463	0.7315	Serine/threonine-protein kinase 11
Bta01124	1.19019	1.84795	0.634731	0.16745	Gag-pol polyprotein
Bta01125	5.57928	6.07303	0.122338	0.7351	Unknown protein
Bta01126	46.0305	36.9302	-0.31779	0.30215	Heparanase
Bta01127	0.893469	1.05994	0.246496	0.78075	Unknown protein
Bta01128	26.2522	28.3059	0.108667	0.7382	Vacuolar protein sorting-associated protein
Bta01129	1.38381	1.91476	0.468516	0.8491	Gag pol polyprotein
Bta01130	14.4764	12.6055	-0.199647	0.52375	IWS1-like protein
Bta01131	14.3273	11.4794	-0.319725	0.29195	Transcriptional regulator ATRX-like protein
Bta01132	7.83414e-05	1.47488e-05	-2.40918	1	Unknown protein
Bta01133	4.26281	3.95105	-0.109567	0.9	CG42237, isoform A
Bta01134	9.27676	7.1897	-0.36769	0.2854	Neuferricin
Bta01135	2.80842	2.5552	-0.136319	0.7834	Cytoplasmic FMR1-interacting protein
Bta01136	1.4619	1.6581	0.181682	0.6788	Cytoplasmic FMR1-interacting protein
Bta01137	2.60572	2.74707	0.0762109	0.85685	Unknown protein
Bta01138	1.23118	0.975773	-0.335425	0.6472	UDP-glucuronosyltransferase 1-8
Bta01139	39.9299	37.3458	-0.0965233	0.7683	Peptidyl-glycine alpha-amidating monooxygenase
Bta01140	1.60318	0.895429	-0.840288	0.18215	CG32171-PD, isoform D
Bta01141	1.20723	1.11315	-0.117055	0.92315	Arylsulfatase B
Bta01142	0.77599	0.640221	-0.277467	0.6901	Juvenile hormone-inducible protein
Bta01143	7.76356	9.84374	0.342488	0.3195	Zinc finger protein 28
Bta01144	42.2932	39.8404	-0.0861905	0.78105	Cytoplasmic polyadenylation element binding protein, putative
Bta01145	5.24338	5.62763	0.102029	0.77395	PC-esterase domain-containing protein 1B
Bta01146	0.203192	0.201421	-0.0126309	1	AAEL006846-PA
Bta01147	0.159309	0.253042	0.667551	1	Myocyte-specific enhancer factor 2A, putative
Bta01148	8.07956	10.6632	0.400285	0.30915	Rho guanine nucleotide exchange factor
Bta01149	1.66406	1.42384	-0.224918	0.6592	Photosystem I assembly BtpA
Bta01150	13.065	11.1589	-0.227519	0.48095	Protein GPR107
Bta01151	11.7197	7.1693	-0.709025	0.36635	Tubulin polyglutamylase TTLL5
Bta01152	109.426	134.661	0.29938	0.33075	Eukaryotic translation initiation factor 2 subunit 2
Bta01153	16.0263	11.0459	-0.53693	0.1243	Down syndrome cell adhesion molecule, isoform AJ
Bta01154	33.8046	27.7189	-0.28635	0.3561	F-actin-capping protein subunit beta
Bta01155	119.345	92.9016	-0.361358	0.2534	Myosin regulatory light chain
Bta01156	0.119864	0.155166	0.372418	1	Pol polyprotein
Bta01157	2.82141	3.08169	0.127303	0.7505	Uncharacterized protein
Bta01158	0.553165	0.540718	-0.0328317	0.95815	Uncharacterized protein
Bta01159	0.201719	0.160425	-0.33045	1	Unknown protein
Bta01160	0.193116	0.345202	0.837971	1	Unknown protein
Bta01161	1.02482	0.808905	-0.341332	0.41565	AAA-ATPase-like domain-containing protein
Bta01162	3.4138	3.41456	0.00032024	0.99765	AAA-ATPase-like domain-containing protein
Bta01163	64.5374	94.3497	0.547883	0.0807	Protein CDV3 homolog
Bta01164	29.5735	26.6093	-0.152374	0.6112	Transmembrane and ubiquitin-like domain-containing protein
Bta01165	4.85043	4.02713	-0.268362	0.4444	Centrosomal protein of 152 kDa
Bta01166	18.8989	15.5969	-0.277036	0.35535	Rho GTPase-activating protein 12
Bta01167	9.96934	7.55011	-0.401001	0.1507	Unknown protein
Bta01168	33.8216	28.1875	-0.262892	0.4459	Alpha-1,3-mannosyltransferase ALG2
Bta01169	92.3557	142.678	0.627494	0.05545	Glycogenin-1
Bta01170	0.317521	0.503045	0.663834	0.1862	AGAP004475-PA
Bta01171	0.798525	0.829266	0.0544973	0.90255	Splicing factor 3A subunit 2
Bta01172	0.910663	1.63224	0.841866	0.0568	Unknown protein
Bta01173	1.89671	1.73736	-0.126603	0.79525	Unknown protein
Bta01174	2.30369	1.49447	-0.624312	0.18025	Unknown protein
Bta01175	106.508	125.913	0.241466	0.46045	Gamma-interferon-inducible lysosomal thiol reductase, putative
Bta01176	174.093	122.71	-0.504608	0.10315	Unknown protein
Bta01177	15.8858	14.7338	-0.108612	0.7345	Protein-methionine sulfoxide oxidase Mical
Bta01178	7.74435	7.1549	-0.114213	0.9222	Zinc finger BED domain-containing protein 4
Bta01179	0.544712	0.378736	-0.524303	0.52375	Unknown protein
Bta01180	16.9289	20.7883	0.296285	0.3474	Inositol-pentakisphosphate 2-kinase
Bta01181	0.106206	0.253042	1.25251	1	UDP-glucuronosyltransferase 1-8
Bta01182	0.869346	0.921894	0.0846693	0.8526	UDP-glucuronosyltransferase 1-8
Bta01183	2.85406	2.33285	-0.290924	0.50545	UDP-glucuronosyltransferase 1-8, putative
Bta01184	0.457771	0.644398	0.493326	0.37805	UDP-glucuronosyltransferase 1-8
Bta01185	0.0806695	0.192706	1.25631	1	Unknown protein
Bta01186	33.8825	28.8019	-0.234376	0.4937	PC-esterase domain-containing protein 1A
Bta01187	1.0755	0.726906	-0.565168	0.61285	Cysteine protease, putative
Bta01188	0.912799	0.899144	-0.0217447	0.95205	Tetraspanin
Bta01189	0.425612	0.585519	0.460175	0.387	Unknown protein
Bta01190	0.0816584	0.0970805	0.24958	1	Unknown protein
Bta01191	41.8178	52.2715	0.321909	0.31345	Tropomyosin-2, putative
Bta01192	0	0	0	1	Unknown protein
Bta01193	106.15	265.61	1.3232	5e-05	Tropomyosin-1
Bta01194	21.0697	25.0408	0.249108	0.46015	GPN-loop GTPase 1
Bta01195	12.4537	12.6705	0.0249026	0.9411	Leukocyte receptor cluster member 8-like protein
Bta01196	47.5174	44.4757	-0.0954399	0.76685	Coronin
Bta01197	18.235	16.9554	-0.104963	0.8232	Coronin
Bta01198	148.623	154.323	0.0542923	0.89205	Meiosis arrest female protein 1
Bta01199	19.6852	17.528	-0.167452	0.5832	Protein tweety homolog
Bta01200	0.67537	2.11943	1.64992	0.557	Unknown protein
Bta01201	17.4966	16.2793	-0.104034	0.7691	Leucine-rich repeat-containing protein 40
Bta01202	603.574	610.07	0.015445	0.96335	60S ribosomal protein L6
Bta01203	569.94	663.163	0.218554	0.58735	Fructose-bisphosphate aldolase
Bta01204	12.9068	15.9042	0.301285	0.36485	Peptidyl-prolyl cis-trans isomerase
Bta01205	6.20122	6.91974	0.158166	0.7218	Zinc finger protein 208
Bta01206	41.0094	42.4609	0.050181	0.90325	28S ribosomal protein S22, mitochondrial
Bta01207	81.4381	90.7296	0.155869	0.6069	Solute carrier family 2, facilitated glucose transporter member 1
Bta01208	2.0581	2.14262	0.0580614	0.26975	Alkaline exonuclease ALK-EXO
Bta01209	1.60082	2.79465	0.803862	0.47855	Lim homeobox protein, putative
Bta01210	0.802755	1.05984	0.400809	0.63935	LIM homeobox transcription factor 1-beta
Bta01211	59.3114	39.9897	-0.568681	0.1209	U6 snRNA-associated sm-like protein lsm2
Bta01212	251.981	158.187	-0.671681	0.03355	40S ribosomal protein S19, putative
Bta01213	8.09831	12.0252	0.570367	0.1127	Basic fibroblast growth factor receptor 1
Bta01214	40.1618	35.8806	-0.162623	0.773	Unknown protein
Bta01215	19.8389	21.3651	0.106922	0.76675	Mediator of RNA polymerase II transcription subunit 26
Bta01216	5.5594	5.28006	-0.0743741	0.87105	Presqualene diphosphate phosphatase
Bta01217	5.79992	6.03677	0.0577443	0.88975	Palmitoyltransferase
Bta01218	151.186	97.3601	-0.634923	0.07015	Proton-coupled amino acid transporter
Bta01219	18.4031	19.3338	0.0711775	0.81605	alpha-1,2-Mannosidase
Bta01220	0.207591	0.489193	1.23666	0.272	Unknown protein
Bta01221	0	0	0	1	Unknown protein
Bta01222	0	0.259575	inf	1	Unknown protein
Bta01223	1.92748	1.87425	-0.0404032	0.92525	LIM domain only 1 (Rhombotin 1)
Bta01224	0.469866	0.742909	0.660937	0.21065	Unknown protein
Bta01225	0.244263	0.641477	1.39296	0.0713	CG14280, isoform A
Bta01226	9.55642	9.48374	-0.0110138	0.97445	Kelch domain-containing protein 4
Bta01227	25.6401	26.9414	0.0714239	0.83735	Unknown protein
Bta01228	19.4744	21.369	0.133943	0.6857	SAGA-associated factor 29-like protein
Bta01229	8.14801	6.71466	-0.279133	0.48085	Unknown protein
Bta01230	47.6134	46.1796	-0.0441128	0.91025	Polyadenylate-binding protein, putative
Bta01231	196.423	222.139	0.177496	0.7057	NADH dehydrogenase ubiquinone 1 beta subcomplex subunit 6
Bta01232	0.59444	0.908411	0.611815	0.47785	Unknown protein
Bta01233	26.4759	29.009	0.13182	0.6698	Unknown protein
Bta01234	48.5397	45.4635	-0.0944568	0.77215	Golgi reassembly-stacking protein
Bta01235	2.44762	2.80716	0.197728	0.5381	Oncorhynchus mykiss genomic scaffold, scaffold_5
Bta01236	4.33181	4.92467	0.185057	0.87745	FLYWCH and MULE domain containing protein
Bta01237	16.3485	13.7852	-0.246039	0.51125	Fatty acyl-CoA reductase 1
Bta01238	1.20823	0.803967	-0.587688	0.23265	Unknown protein
Bta01239	6.77098	3.7374	-0.857329	0.05715	Unknown protein
Bta01240	1.07187	0.779972	-0.45864	0.5108	Unknown protein
Bta01241	1.77288	1.74938	-0.0192519	0.9615	Unknown protein
Bta01242	0	0	0	1	Unknown protein
Bta01243	16.2318	10.623	-0.611627	0.10555	Unknown protein
Bta01244	1.04374	0.619428	-0.752753	0.41615	Unknown protein
Bta01245	1.78332	1.21121	-0.55811	0.42065	Kinesin-like protein
Bta01246	13.5496	10.2254	-0.406098	0.2728	Fatty acyl-CoA reductase 1
Bta01247	62.1289	39.7955	-0.642661	0.04355	Equilibrative nucleoside transporter 1
Bta01248	7.72196	5.72435	-0.431855	0.435	Unknown protein
Bta01249	8.57439	5.97796	-0.520381	0.27995	Unknown protein
Bta01250	100.22	68.1438	-0.556517	0.09195	V-type proton ATPase subunit F
Bta01251	58.7701	44.7288	-0.393879	0.24255	Ribulose-phosphate 3-epimerase
Bta01252	5.01608	3.9209	-0.355377	0.34935	Facilitated glucose transporter homolog
Bta01253	18.772	18.346	-0.0331141	0.92215	Abc transporter
Bta01254	36.5547	29.5001	-0.309338	0.3671	Nicotinamide mononucleotide adenylyltransferase 1
Bta01255	34.1273	42.8388	0.327992	0.28625	Ubiquitin thioesterase Zranb1
Bta01256	56.6683	45.956	-0.302287	0.41655	60S ribosome subunit biogenesis protein NIP7 homolog
Bta01257	0.292877	0.427906	0.546996	0.23615	Unknown protein
Bta01258	0.620174	0.680656	0.134254	0.80265	AAA-ATPase-like domain-containing protein
Bta01259	8.86573	10.7458	0.277461	0.6261	CG14509, isoform C
Bta01260	7.3106	9.83419	0.427818	0.20515	CG14509, isoform C
Bta01261	15.9475	19.0024	0.25285	0.68515	Transforming growth factor beta regulator 1
Bta01262	9.92239	10.0577	0.0195407	0.9722	Mesoderm induction early response protein 1
Bta01262-add1	10.237	8.46734	-0.273809	0.4852	Salivary selenoprotein M
Bta01263	35.4277	40.9165	0.207805	0.5563	Dolichyl-diphosphooligosaccharide--protein glycosyltransferase subunit 1
Bta01264	141.592	117.601	-0.267845	0.44625	Far upstream element-binding protein
Bta01265	11.3076	12.4682	0.140961	0.65765	Tubulin-specific chaperone D, putative
Bta01265-add1	55.4886	60.5401	0.125699	0.6831	Asparagine--tRNA ligase
Bta01266	2.63005	3.02224	0.200526	0.58275	Down syndrome cell adhesion molecule 4, isoform D
Bta01267	3.36454	3.48911	0.0524535	0.88335	Orexin receptor type
Bta01268	0.320971	0.612702	0.932741	0.5351	Unknown protein
Bta01269	0.917136	1.16513	0.34528	0.7828	AGAP004475-PA
Bta01270	2.75117	3.84712	0.483736	0.25615	3-hydroxyisobutyrate dehydrogenase
Bta01271	17.832	14.8923	-0.259904	0.4407	Cell division cycle 5-like protein
Bta01272	317.337	255.912	-0.310372	0.30885	Histone H2A
Bta01273	143.39	155.726	0.119067	0.7207	Tubulin beta chain
Bta01274	18.3185	19.2832	0.0740399	0.8232	AP2-associated protein kinase 1
Bta01275	10.4077	12.2959	0.240522	0.52095	AP2-associated protein kinase 1
Bta01276	15.5854	11.086	-0.491463	0.2452	Zinc finger protein
Bta01277	25.4848	23.2425	-0.132874	0.75255	HIG1 domain family member 2A, mitochondrial
Bta01278	0.884512	0.835703	-0.0818918	0.85985	Prominin-1-A
Bta01279	0.235194	0.560919	1.25394	0.1721	Carboxypeptidase B
Bta01280	33.0464	20.8404	-0.665115	0.1441	Unknown protein
Bta01281	7.32935	12.4266	0.761676	0.0388	Thymus-specific serine protease
Bta01282	0.700466	0.934555	0.415966	0.5579	Histamine H2 receptor
Bta01283	2.01863	2.38785	0.242335	0.66435	AGAP004475-PA
Bta01284	0.671655	0.606187	-0.147957	0.8736	AGAP004475-PA
Bta01285	25.1211	27.0686	0.107726	0.7242	Cytoplasmic dynein 1 intermediate chain
Bta01286	4.95946	7.18802	0.535411	0.2543	E3 ubiquitin-protein ligase RNF130
Bta01287	3.4229	4.69739	0.456639	0.21255	Ring finger protein
Bta01288	0.258588	0.561273	1.11805	0.11995	Cytochrome P450
Bta01289	17.5807	15.1178	-0.217742	0.5568	Transcription elongation factor SPT5
Bta01290	169.66	166.563	-0.0265786	0.9391	Inosine-5'-monophosphate dehydrogenase
Bta01291	15.497	13.4279	-0.20675	0.71255	Poly(ADP-ribose) glycohydrolase ARH3
Bta01292	64.9628	51.8732	-0.324623	0.3698	39S ribosomal protein L9, mitochondrial
Bta01293	6.45764	6.49698	0.0087637	0.9803	Structure-specific endonuclease subunit SLX1 homolog
Bta01294	121.44	96.1668	-0.336631	0.2803	Proteasome subunit beta type
Bta01295	13.1018	9.8876	-0.406073	0.24465	ATP-dependent RNA helicase
Bta01296	14.4718	14.4628	-0.000894077	0.99735	tRNA(His) guanylyltransferase
Bta01297	8.99847	9.38766	0.0610862	0.9177	tRNA(His) guanylyltransferase
Bta01298	2.9865	2.21459	-0.431421	0.26365	Unknown protein
Bta01299	1.38107	1.22492	-0.173093	0.75145	Forkhead box A
Bta01300	0.448238	0	#NAME?	0.02595	Unknown protein
Bta01301	22.7473	24.0571	0.0807641	0.7929	KN motif and ankyrin repeat domain-containing protein 1
Bta01302	2.57787	3.19416	0.309256	0.5245	Ferritin
Bta01303	2.16672	2.7184	0.327243	0.40785	Homeobox protein SIX1
Bta01304	27.0684	15.0273	-0.849024	0.01295	UDP-glucuronosyltransferase
Bta01305	17.6576	16.0709	-0.135835	0.705	CCA-adding enzyme
Bta01306	3.82623	3.02985	-0.336678	0.40575	Cancer-related nucleoside-triphosphatase
Bta01307	50.9412	49.9037	-0.0296846	0.9221	Serine/threonine-protein phosphatase 5
Bta01308	6.81374	6.80942	-0.00091397	0.99565	ATP-dependent DNA helicase Q1
Bta01309	124.489	122.025	-0.0288408	0.93315	Fatty acid oxidation complex subunit alpha
Bta01310	20.1616	18.0317	-0.16107	0.59115	Bone morphogenetic protein
Bta01311	19.2292	20.2324	0.0733671	0.81125	Calmodulin-regulated spectrin-associated protein 1
Bta01312	21.2253	20.2296	-0.0693178	0.81725	HEAT repeat-containing protein 7A
Bta01313	0.524894	0.519806	-0.0140527	0.8866	Netrin receptor UNC5C
Bta01314	5.76355	5.11046	-0.173506	0.67555	Unknown protein
Bta01315	0	0	0	1	Unknown protein
Bta01316	1.13214	2.28632	1.01398	0.0505	Unknown protein
Bta01317	0.444155	0.510847	0.201828	0.7403	Unknown protein
Bta01318	0.0264511	0.121273	2.19686	1	Unknown protein
Bta01319	0.0484184	0.0579702	0.259757	1	Unknown protein
Bta01320	0	0	0	1	Unknown protein
Bta01321	0.910585	1.23299	0.437291	0.3322	Ceramide synthase 6
Bta01322	0.384006	0.64904	0.757179	0.29445	LAG1 homolog, ceramide synthase 2
Bta01323	0	0.505304	inf	0.0008	LAG1 homolog, ceramide synthase 6
Bta01324	0.420829	0.658716	0.646422	0.2465	LAG1 homolog, ceramide synthase 5
Bta01325	0.655981	0.520239	-0.33448	0.7083	Methylsterol monooxygenase 1-1
Bta01326	1.07526	1.43961	0.420993	0.5155	Unknown protein
Bta01327	3.68726	3.60904	-0.030935	0.9244	Cytochrome P450
Bta01328	2.7471e-08	4.60479e-08	0.745226	1	ACYPI28835 protein
Bta01329	25.0744	20.3717	-0.29965	0.35835	Cytochrome P450
Bta01330	14.7895	14.3015	-0.0484051	0.89145	Unknown protein
Bta01331	6.10365	5.57201	-0.131473	0.69095	DUF229 domain containing protein
Bta01332	14.9506	14.2619	-0.0680332	0.8253	Sulfate anion transporter 1
Bta01333	0.764472	1.53584	1.0065	0.62485	Unknown protein
Bta01334	0.806093	1.07131	0.410365	0.69035	Unknown protein
Bta01335	2.56222e-13	3.58169e-07	20.4148	1	Unknown protein
Bta01336	13.171	9.76401	-0.431818	0.2941	Alpha-tocopherol transfer protein-like
Bta01337	0.527301	0.912572	0.79131	0.19495	Tektin
Bta01338	0.435546	1.33334	1.61415	0.0651	Unknown protein
Bta01339	0.208948	0.246172	0.236522	1	Unknown protein
Bta01340	0.110056	0.447103	2.02237	0.01755	Unknown protein
Bta01341	0.463274	0.737901	0.671562	0.2028	Unknown protein
Bta01342	1.81197	1.71424	-0.0799939	0.8376	Chitinase
Bta01343	0.203838	0.372473	0.869712	0.1751	Fatty acyl-CoA reductase 1
Bta01344	1.1354	1.3348	0.233424	0.62605	Phosphatidylethanolamine-binding protein
Bta01345	0.819211	1.05683	0.367434	0.62845	Protease, serine, 8
Bta01346	7.57516	7.1621	-0.0808943	0.85995	Phosphatidylethanolamine-binding protein
Bta01347	6.41029	5.961	-0.104835	0.80195	Phosphatidylethanolamine-binding protein 1
Bta01348	3.83921	3.6215	-0.0842215	0.81825	Phosphatidylethanolamine-binding protein
Bta01349	6.56607	5.09988	-0.364567	0.41825	Phosphatidylethanolamine-binding protein
Bta01350	6.10436	4.90833	-0.314608	0.4218	Phosphatidylethanolamine-binding protein 1
Bta01351	2.34355	3.36273	0.520934	0.4103	Pickpocket 13
Bta01352	0.123345	0.146205	0.2453	1	Transmembrane protein 151B, putative
Bta01353	2.65231	1.50446	-0.818007	0.2341	Sodium channel protein Nach
Bta01354	10.1489	10.3608	0.0298023	0.9393	Phosphatidylethanolamine-binding protein
Bta01355	4.15341	4.13171	-0.00756049	0.9826	Phosphatidylethanolamine-binding protein 1
Bta01356	4.44174	3.89546	-0.189331	0.62375	Phosphatidylethanolamine-binding protein
Bta01357	9.7286	10.3698	0.0920836	0.82515	Phosphatidylethanolamine-binding protein
Bta01358	2.00739	2.80388	0.4821	0.25835	Phosphatidylethanolamine-binding protein, putative
Bta01359	26.7778	22.9855	-0.220311	0.56465	Phosphatidylethanolamine-binding protein
Bta01360	3.06871	2.76376	-0.151	0.88165	Phosphatidylethanolamine-binding protein, putative
Bta01361	7.8231	6.98916	-0.16262	0.68415	Phosphatidylethanolamine-binding protein 1
Bta01362	12.0728	9.86313	-0.291642	0.4477	Phosphatidylethanolamine-binding protein
Bta01363	2.81635	2.45664	-0.197137	0.64485	Phosphatidylethanolamine-binding protein
Bta01364	2.04821	0.884749	-1.21103	0.1181	Biotin--protein ligase
Bta01365	528.705	315.175	-0.746309	0.01755	Histone H2A
Bta01366	1.89074	1.38416	-0.44994	0.69765	Phosphatidylethanolamine-binding protein, putative
Bta01367	1.58014	1.68446	0.092241	0.9078	FLYWCH and MULE domain containing protein
Bta01368	2.7074	2.98771	0.142131	0.7817	Phosphatidylethanolamine-binding protein, putative
Bta01369	5.57438	4.24864	-0.391809	0.29615	Phosphatidylethanolamine-binding protein 1
Bta01370	2.56628	2.43415	-0.0762583	0.84515	Phosphatidylethanolamine-binding protein
Bta01371	1.94604	2.32218	0.254937	0.5838	Phosphatidylethanolamine-binding protein
Bta01372	5.37529	5.08341	-0.0805466	0.82005	Phosphatidylethanolamine-binding protein
Bta01373	1.43075	1.65392	0.209119	0.70385	RNA-directed DNA polymerase from mobile element jockey
Bta01374	12.7289	13.9724	0.134473	0.7352	Phosphatidylethanolamine-binding protein
Bta01375	2.0017	1.97622	-0.0184803	0.96115	Phosphatidylethanolamine-binding protein 1
Bta01376	27.0422	21.1316	-0.355813	0.3594	Phosphatidylethanolamine-binding protein
Bta01377	2.38774	2.18776	-0.126193	0.7855	Phosphatidylethanolamine-binding protein
Bta01378	4.1194	3.24896	-0.342455	0.42245	Phosphatidylethanolamine-binding protein
Bta01379	10.0659	9.65969	-0.0594305	0.8597	Phosphatidylethanolamine-binding protein
Bta01380	3.13536	2.71293	-0.208781	0.69315	Phosphatidylethanolamine-binding protein
Bta01381	3.68568	3.3888	-0.121156	0.78115	Phosphatidylethanolamine-binding protein, putative
Bta01382	1.7024	2.67798	0.653578	0.72795	Phosphatidylethanolamine-binding protein 1
Bta01383	11.7716	10.0282	-0.231248	0.53975	Phosphatidylethanolamine-binding protein
Bta01384	4.24442	4.33335	0.0299142	0.9447	Phosphatidylethanolamine-binding protein F40A3.3
Bta01385	8.02666	7.91256	-0.020656	0.9585	Phosphatidylethanolamine-binding protein
Bta01386	30.5074	25.9066	-0.235839	0.4842	Endothelial differentiation-related factor 1
Bta01387	120.227	79.4594	-0.597473	0.0611	Proteasome subunit beta type
Bta01388	5.96717	5.50256	-0.116945	0.74815	Serine/threonine kinase
Bta01389	2.35921	2.30089	-0.036108	0.92675	Transmembrane channel-like protein 3
Bta01390	0.838554	1.66569	0.990148	0.1133	Transmembrane channel-like protein 3
Bta01391	1.5232	1.11086	-0.455425	0.37295	Acid phosphatase-1
Bta01392	1.0764	0.733506	-0.553338	0.37555	Lysosomal acid phosphatase, putative
Bta01393	2.11715	1.24692	-0.763759	0.41605	Lysosomal acid phosphatase
Bta01394	38.6252	45.5242	0.237092	0.46415	CG11752
Bta01395	60.2654	55.1961	-0.126763	0.7393	AN1-type zinc finger protein 2B
Bta01396	5.56588	4.87309	-0.191775	0.61855	TBC1 domain family member 19
Bta01397	2.65913	3.52247	0.405634	0.3837	Ceramide synthase 4
Bta01398	0.386519	0.551592	0.513063	0.62215	Ceramide synthase 6
Bta01399	3.64342	2.76209	-0.399536	0.37805	Ceramide synthase 6
Bta01400	4.83551	10.0226	1.05152	0.0057	Pyruvate dehydrogenase E1 component subunit alpha
Bta01401	13.2649	11.3314	-0.22729	0.45645	SH3 domain-containing kinase-binding protein 1
Bta01402	0.742323	0.479058	-0.631848	0.8101	ADP-ribosylation factor-like 2-like 1
Bta01403	20.093	16.864	-0.252742	0.4117	Polypeptide N-acetylgalactosaminyltransferase
Bta01404	21.2663	24.6916	0.215451	0.74825	Deoxyribodipyrimidine photo-lyase
Bta01405	36.1296	33.1732	-0.123163	0.73435	alpha-1,2-Mannosidase
Bta01406	4.914	5.61617	0.19269	0.3765	Ectonucleotide pyrophosphatase/phosphodiesterase family member
Bta01407	4.05691	2.92303	-0.47292	0.69385	Ectonucleotide pyrophosphatase/phosphodiesterase family member 4
Bta01408	25.6793	27.2671	0.0865566	0.7867	Phosphoribosylformylglycinamidine synthase
Bta01409	3.5014	2.9084	-0.267705	0.83135	Coiled-coil domain-containing protein lobo-like protein
Bta01410	22.1346	15.1257	-0.549303	0.08315	Guanine nucleotide exchange factor for Rab-3A
Bta01411	0.342097	0.465893	0.445593	0.623	Unknown protein
Bta01412	13.3836	12.7145	-0.0739937	0.81695	Lipase
Bta01413	11.5001	7.1755	-0.6805	0.05505	Lipase
Bta01414	3.82293	4.02287	0.0735438	0.89965	Lipase
Bta01415	10.7005	8.20226	-0.383586	0.3653	Lipase
Bta01416	0.713494	0.650145	-0.13414	0.77045	Lipase
Bta01417	0.465213	0.620505	0.415553	0.4162	Lipase
Bta01418	2.34992	1.7924	-0.390717	0.45205	Phosphatidylethanolamine-binding protein
Bta01419	2.1571	3.10578	0.525865	0.27235	Phosphatidylethanolamine-binding protein 1
Bta01420	2.68297	3.12897	0.221854	0.65765	Phosphatidylethanolamine-binding protein
Bta01421	5.00383	4.72347	-0.0831856	0.8301	Reverse transcriptase
Bta01422	3.18672	3.59652	0.174531	0.70165	Phosphatidylethanolamine-binding protein 1
Bta01423	0.905372	0.843032	-0.102923	0.95865	Phosphatidylethanolamine-binding protein
Bta01424	4.83587	4.48725	-0.107945	0.78215	Phosphatidylethanolamine-binding protein 1
Bta01425	2.79755	2.38661	-0.229201	0.8385	Phosphatidylethanolamine-binding protein 1
Bta01426	4.77919	3.4043	-0.489411	0.4759	Phosphatidylethanolamine-binding protein 1
Bta01427	1.88096	1.6465	-0.192069	0.6819	Phosphatidylethanolamine-binding protein
Bta01428	3.75047	2.79336	-0.42507	0.29515	Phosphatidylethanolamine-binding protein 1
Bta01429	3.44644	2.75467	-0.323229	0.4773	Phosphatidylethanolamine-binding protein, putative
Bta01430	4.20394	3.09837	-0.440232	0.4678	Phosphatidylethanolamine-binding protein
Bta01431	7.5744	8.56982	0.178133	0.6969	Phosphatidylethanolamine-binding protein
Bta01432	13.7636	13.1849	-0.061975	0.86395	Phosphatidylethanolamine-binding protein
Bta01433	11.1619	10.1502	-0.137075	0.6914	Phosphatidylethanolamine-binding protein
Bta01434	19.1632	7.85338	-1.28695	0.65885	UPF0364 protein C6orf211
Bta01435	5.57558	5.52628	-0.0128134	0.97185	Phosphatidylethanolamine-binding protein
Bta01436	7.69207	6.50807	-0.241142	0.53455	Phosphatidylethanolamine-binding protein
Bta01437	2.08649	1.71595	-0.282072	0.54275	Phosphatidylethanolamine-binding protein
Bta01438	4.38038	3.44853	-0.345074	0.35885	Phosphatidylethanolamine-binding protein
Bta01439	3.61157	3.49394	-0.0477719	0.9115	Phosphatidylethanolamine-binding protein
Bta01440	0.728883	0.962024	0.400385	0.4376	Phosphatidylethanolamine-binding protein
Bta01441	7.93695	4.1526	-0.934569	0.13	Phosphatidylethanolamine-binding protein
Bta01442	4.75062	4.29917	-0.144059	0.71205	Phosphatidylethanolamine-binding protein 1
Bta01443	8.12731	7.96881	-0.0284139	0.9404	Phosphatidylethanolamine-binding protein
Bta01444	3.49267	3.32464	-0.071133	0.8816	Phosphatidylethanolamine-binding protein 1
Bta01445	3.98165	4.32203	0.118345	0.8002	Phosphatidylethanolamine-binding protein
Bta01446	14.2681	12.8255	-0.153775	0.6743	Phosphatidylethanolamine-binding protein
Bta01447	6.38077	4.33132	-0.558926	0.4742	Phosphatidylethanolamine-binding protein
Bta01448	4.56322	4.83304	0.0828782	0.80715	Phosphatidylethanolamine-binding protein 1
Bta01449	2.71165	2.95722	0.125069	0.7669	Phosphatidylethanolamine-binding protein
Bta01450	3.44068	3.11043	-0.145581	0.70045	Phosphatidylethanolamine-binding protein
Bta01451	4.53722	4.42863	-0.034947	0.9199	Phosphatidylethanolamine-binding protein
Bta01452	11.5632	8.53117	-0.438723	0.25335	Phosphatidylethanolamine-binding protein
Bta01453	6.79625	5.20389	-0.385148	0.3649	Phosphatidylethanolamine-binding protein
Bta01454	8.21486	8.35621	0.0246114	0.9458	Phosphatidylethanolamine binding protein
Bta01455	10.1739	10.815	0.088162	0.8233	Phosphatidylethanolamine-binding protein
Bta01456	4.89166	2.96119	-0.724145	0.24435	Phosphatidylethanolamine-binding protein
Bta01457	11.0284	11.5661	0.0686787	0.89075	Phosphatidylethanolamine-binding protein
Bta01458	6.41605	8.06646	0.33025	0.4971	Unknown protein
Bta01459	0.599627	1.14316	0.930886	0.0652	Protein CBG24836
Bta01460	0.827413	1.06605	0.365598	0.53065	Unknown protein
Bta01461	0.505482	0.901255	0.834277	0.36625	Unknown protein
Bta01462	0.930044	0.519842	-0.839224	0.13725	Uncharacterized protein
Bta01463	0.671337	0.457688	-0.552673	0.42375	Alpha-glucosidase
Bta01464	0.719597	0.320624	-1.16631	0.3057	Alpha-glucosidase
Bta01465	0.534037	0.829387	0.635106	0.21315	CG32432, isoform B
Bta01466	0.99902	1.64886	0.722879	0.4946	Unknown protein
Bta01467	1.49123	1.75466	0.234684	0.6125	Neurotrimin, putative
Bta01468	17.7465	16.7872	-0.0801693	0.8249	Mannosyl-oligosaccharide glucosidase
Bta01469	9.42907	10.0131	0.0866983	0.87275	Integrator complex subunit 4
Bta01470	44.7822	41.2439	-0.118743	0.6979	Actin, putative
Bta01471	0.567245	0.587075	0.0495727	0.939	Leucine-rich repeat-containing protein
Bta01472	2.36862	2.22116	-0.0927314	0.82875	Transporter
Bta01473	0.345726	0.41288	0.256097	0.68615	Acid phosphatase 1
Bta01474	0.0394903	0.0941792	1.25391	1	Acid phosphatase-1
Bta01475	3.56538	3.34088	-0.0938269	0.80645	GH01721p
Bta01476	4.24073	4.65832	0.135497	0.82085	Unknown protein
Bta01477	52.5292	38.0322	-0.465898	0.22505	3-ketoacyl-CoA thiolase
Bta01478	36.318	24.6714	-0.557845	0.3039	Alpha-glucosidase
Bta01479	56.2668	50.3358	-0.160701	0.62585	Protein FAM214A
Bta01480	28.9274	34.3956	0.249785	0.4469	Talin-2, putative
Bta01481	25.9101	18.6414	-0.475005	0.16325	Unknown protein
Bta01482	39.7461	43.6681	0.135767	0.67765	Tau-tubulin kinase 1
Bta01483	1.10858	0.621232	-0.835506	0.13395	Unknown protein
Bta01484	3.74771	2.59225	-0.531803	0.1715	Matrix metalloproteinase 2
Bta01485	18.0953	16.0385	-0.174073	0.62255	Beta-glucuronidase
Bta01486	35.2154	23.9825	-0.554229	0.139	Zinc finger HIT domain-containing protein 3
Bta01487	34.5569	31.5393	-0.131823	0.69535	Phosphopantothenoylcysteine decarboxylase
Bta01488	9.08239	8.81292	-0.0434509	0.8901	Nuclear speckle splicing regulatory protein 1
Bta01489	84.2846	72.8839	-0.209669	0.5703	Ubiquitin-conjugating enzyme E2 G1
Bta01490	15.3017	13.4353	-0.187658	0.8223	Transmembrane protein 134
Bta01491	1.88663	2.35595	0.320501	0.41875	G-protein coupled receptor Mth2
Bta01492	18.5994	19.543	0.0713933	0.8226	Cytoplasmic FMR1-interacting protein
Bta01493	0.913818	1.08978	0.254055	0.6604	Unknown protein
Bta01494	0.205622	0.327042	0.669483	1	Unknown protein
Bta01495	0.624365	0.635901	0.0264133	0.8998	Unknown protein
Bta01496	1.31551	1.59181	0.275044	0.53985	Down syndrome cell adhesion molecule, isoform AJ
Bta01497	0.64922	0.877412	0.434548	0.6374	THAP domain-containing protein 9
Bta01498	0.201083	0.199901	-0.00851105	1	Atp-dependent helicase
Bta01499	34.0623	15.642	-1.12275	0.00015	Cationic amino acid transporter
Bta01500	4.93721	4.99854	0.017809	0.9634	Leucine rich repeat containing proteins-like protein
Bta01501	34.368	32.0139	-0.102367	0.74035	Adaptin ear-binding coat-associated protein 2
Bta01502	2.34206	2.01085	-0.219975	0.5945	Transcription factor HES-4
Bta01503	0.748598	0.796943	0.0902844	0.8549	Unknown protein
Bta01504	3.58218	4.65582	0.378197	0.3208	Delta and Notch-like epidermal growth factor-related receptor
Bta01505	11.2866	15.6517	0.47171	0.18875	Kinase-like protein
Bta01506	10.3432	12.5884	0.283413	0.46945	RNA-binding motif protein
Bta01507	1.20853	1.31206	0.118581	0.80055	Unknown protein
Bta01508	0.933519	1.01985	0.127601	0.79865	Unknown protein
Bta01509	14.7738	15.0754	0.0291548	0.92485	Pleckstrin-like proteiny domain-containing family M member
Bta01510	18.5994	22.2338	0.257497	0.44865	Polyglutamine-binding protein
Bta01511	20.3573	19.9635	-0.0281861	0.93495	RNA-binding protein MEX3C
Bta01512	37.5126	31.0403	-0.273233	0.44925	RNA-binding protein MEX3B
Bta01513	0.267744	0.191369	-0.484498	1	Retinol-binding protein
Bta01514	14.881	13.0037	-0.194554	0.56105	Methyl-CpG-binding domain protein 2
Bta01515	1.28054	1.01301	-0.338103	0.47085	Protein kinase C
Bta01516	10.7538	10.1411	-0.08463	0.7859	Sodium-coupled monocarboxylate transporter 1
Bta01517	14.851	16.0265	0.109903	0.7204	mRNA-decapping enzyme 2
Bta01518	5.91543	7.20382	0.284278	0.4584	Unknown protein
Bta01519	1.03267	1.20248	0.219629	0.63055	Reverse transcriptase
Bta01520	11.1265	10.1808	-0.128145	0.68005	Nuclear receptor
Bta01521	7.4487	9.40459	0.336376	0.41595	THAP domain-containing protein 6
Bta01522	21.7857	24.2763	0.156166	0.67935	Protein FAM172A
Bta01523	23.1961	19.3474	-0.261743	0.46165	DTW domain-containing protein 2
Bta01524	10.1186	10.7112	0.0821112	0.8797	Haloacid dehalogenase-like hydrolase domain-containing protein 2
Bta01525	18.9235	13.2313	-0.516222	0.1965	Checkpoint protein HUS1
Bta01526	17.9296	20.8973	0.220977	0.47115	Kinase-like protein
Bta01527	0.95407	1.30953	0.456882	0.5126	Unknown protein
Bta01528	3.70499	3.47725	-0.0915265	0.8222	Collagen alpha-1(XV) chain
Bta01529	11.2271	10.7521	-0.0623648	0.8409	Collagen alpha-1(XV) chain
Bta01530	3.89653	4.31963	0.148717	0.69355	DNA repair and recombination protein RAD54B
Bta01531	26.2373	26.5072	0.0147648	0.96035	Protein kinase
Bta01532	0	0.380028	inf	0.05645	Unknown protein
Bta01533	0	0	0	1	Unknown protein
Bta01534	6.76247	6.91698	0.0325912	0.9418	Zinc finger protein 782
Bta01535	1.1437	1.28922	0.172794	0.6956	Zinc finger protein 208
Bta01536	8.39461	15.7524	0.908035	0.20305	Unknown protein
Bta01537	117.221	128.002	0.126929	0.6732	Ubiquilin-1
Bta01538	28.6543	26.8065	-0.0961682	0.75675	Protein polybromo-1
Bta01540	22.4052	26.6069	0.247969	0.4423	Unknown protein
Bta01541	15.4145	16.5931	0.106298	0.77155	Cytoplasmic FMR1-interacting protein
Bta01542	19.0327	17.0083	-0.16224	0.68015	Charged multivesicular body protein 2a
Bta01543	620.144	411.985	-0.590011	0.07155	Elongation factor-2
Bta01544	0.0296432	0.0354097	0.256444	1	RNA-dependent RNA polymerase-like protein
Bta01545	0.664056	0.495319	-0.422948	0.507	Zinc finger protein
Bta01546	0.34718	0.621195	0.839362	0.271	RNA-dependent RNA polymerase-like protein
Bta01547	1.55338	0.717943	-1.11347	0.1681	Unknown protein
Bta01548	0.623228	0.602025	-0.0499373	0.95435	Unknown protein
Bta01549	3.8271	3.709	-0.0452209	0.95205	Unknown protein
Bta01550	0.933889	0.788834	-0.24353	0.69745	Forkhead box protein E1, putative
Bta01551	5.88966	8.8275	0.583819	0.12715	Hydroxyacid-oxoacid transhydrogenase, mitochondrial-like protein
Bta01552	0.423383	0.367194	-0.205419	0.7972	Forkhead box protein G1
Bta01553	0.687533	1.03031	0.58358	0.2158	Unknown protein
Bta01553-add1	3.24907	4.37887	0.430531	0.3141	Neither inactivation nor afterpotential protein C
Bta01554	0.410243	0.33886	-0.27579	0.7198	Protein phosphatase 1L
Bta01555	2.53588	1.79545	-0.498138	0.2484	GK15847
Bta01556	7.47711	5.61353	-0.413573	0.2846	Phosphatidylethanolamine-binding protein
Bta01557	1.17136	1.6089	0.457896	0.25715	Aminopeptidase N
Bta01558	1.50182	1.74128	0.213431	0.60595	Aminopeptidase N-like protein
Bta01559	1.38924	1.62446	0.22566	0.5751	Aminopeptidase N, putative
Bta01560	1.45947	1.13403	-0.363992	0.4401	HXXXD-type acyl-transferase family protein
Bta01561	0.0349463	0.166738	2.25438	1	HXXXD-type acyl-transferase family protein
Bta01562	0.472172	0.523032	0.147586	0.8286	Zinc finger protein 525
Bta01563	33.9327	36.3307	0.0985095	0.75005	Zwilch-like protein
Bta01564	2.22068	1.75944	-0.335886	0.45645	Unknown protein
Bta01565	0.544303	0.862245	0.663687	0.4833	Unknown protein
Bta01566	3.62569	26.0452	2.84469	5e-05	Unknown protein
Bta01567	5.53042	5.51381	-0.00433771	0.99295	Peptidyl-prolyl cis-trans isomerase
Bta01568	176.508	82.9628	-1.0892	0.0007	Cysteine-rich venom protein
Bta01569	4.94201	3.26484	-0.598086	0.23825	U8-agatoxin-Ao1a
Bta01570	1.13088	0.999742	-0.177815	0.66475	Short transient receptor potential channel 5
Bta01571	0	0	0	1	Unknown protein
Bta01572	0.211445	0.315461	0.577179	1	Sptzle 6 (Spz6)
Bta01573	14.7043	9.47853	-0.633501	0.0532	Peroxisomal membrane protein 11-like protein
Bta01574	10.0066	11.028	0.14022	0.7132	DNA repair protein complementing XP-A cells-like protein
Bta01575	21.2592	23.0744	0.118209	0.7006	Orotate phosphoribosyltransferase and orotidine-5'-monophosphate decarboxylase
Bta01576	0.123042	0	#NAME?	1	Craniofacial development protein 2
Bta01577	1.40753	1.54171	0.131369	0.8569	Unknown protein
Bta01578	0.707743	1.12212	0.664929	0.41115	Unknown protein
Bta01579	1.39555	1.4415	0.046738	0.94685	Defective proboscis extension response, putative
Bta01580	3.07757	4.49279	0.54582	0.20775	Retinol-binding protein
Bta01581	118.772	109.458	-0.117809	0.72415	Acyl-coa dehydrogenase
Bta01582	11.6344	9.44711	-0.300446	0.3382	Type I inositol-3,4-bisphosphate 4-phosphatase
Bta01583	7.46842	7.81332	0.0651342	0.85245	Band 4.1-like protein 5
Bta01584	21.0584	23.9148	0.183509	0.5511	Ubiquitin carboxyl-terminal hydrolase
Bta01585	17.361	17.1203	-0.0201444	0.96115	Protein TSSC4
Bta01586	34.2542	31.8985	-0.102793	0.7641	COP9 signalosome complex subunit 6
Bta01587	22.8101	22.8681	0.00366419	0.99065	Ethanolamine-phosphate phospho-lyase
Bta01588	0.462259	0.448661	-0.043078	0.95125	Retinol-binding protein
Bta01589	2.10351	1.81384	-0.213756	0.6834	Retinol-binding protein
Bta01590	0.108491	0.351744	1.69695	0.061	Retinol-binding protein
Bta01591	5.105	1.27037	-2.00667	5e-05	Sugar transporter ERD6-like 6
Bta01592	21.2552	12.81	-0.730543	0.03015	Transporter, putative
Bta01593	6.22287	5.40387	-0.203588	0.56975	Exonuclease 3'-5' domain-containing protein 2
Bta01594	45.216	73.2651	0.696293	0.05365	Unc-89, isoform C
Bta01595	12.2555	18.1941	0.57004	0.1679	Triple functional domain protein
Bta01596	5.9566	6.61847	0.152009	0.65795	Muscle M-line assembly protein unc-89
Bta01597	2.53858	2.84089	0.162324	0.7262	Sodium/potassium/calcium exchanger 2
Bta01598	1.84827	0.309894	-2.57633	0.13815	Sodium/potassium/calcium exchanger Nckx30C
Bta01599	0.957828	0.854156	-0.165268	0.8347	Sodium/potassium/calcium exchanger Nckx30C
Bta01600	0.656721	0.383778	-0.775006	0.65355	Sodium/potassium/calcium exchanger 1
Bta01601	201.156	241.621	0.264426	0.39185	NADH dehydrogenase (Ubiquinone) 1 alpha subcomplex subunit 11
Bta01602	28.9963	34.3013	0.242398	0.4256	Nuclear pore complex protein Nup155
Bta01603	6.34734	6.16498	-0.0420567	0.9071	Spindle and kinetochore-associated protein 1
Bta01604	4.37329	3.81396	-0.197426	0.638	F-box/LRR-repeat protein 14
Bta01605	5.3588	6.62639	0.306313	0.54385	ELKS/RAB6-interacting/CAST family member 1
Bta01606	1.64343	1.42896	-0.20175	0.84895	Haloacid dehalogenase-like hydrolase domain-containing protein 1A
Bta01607	3.54025	5.33421	0.591422	0.6319	ERC protein 2
Bta01608	33.616	27.8651	-0.270688	0.48795	Unknown protein
Bta01609	292.128	230.944	-0.339057	0.3294	Voltage-dependent anion-selective channel protein 2
Bta01610	18.8182	15.4957	-0.280265	0.39085	Translation initiation factor IF-2
Bta01611	15.0855	17.3789	0.20418	0.49955	Lin-54-like protein
Bta01612	2.11676e-06	3.40392e-06	0.685341	1	Unknown protein
Bta01613	7.08989	4.79311	-0.564801	0.50465	ACYPI004131 protein
Bta01614	1.21513	0.911086	-0.415452	0.6293	Unknown protein
Bta01615	0.586788	1.05933	0.852237	0.41155	Unknown protein
Bta01616	0.798727	1.38686	0.796048	0.38875	Protein msta, isoform A
Bta01617	0.500362	1.00978	1.013	0.70525	Protein msta, isoform A
Bta01618	10.2822	31.6863	1.62371	0.0167	Protein msta, isoform A
Bta01619	7.97804	7.15176	-0.157737	0.82545	AAA-ATPase-like domain-containing protein
Bta01620	2.79301	2.97386	0.0905159	0.93425	AAA-ATPase-like domain-containing protein
Bta01621	1.44785	1.31289	-0.141173	0.9387	Unknown protein
Bta01622	3.67556	3.24283	-0.180711	0.84545	AAA-ATPase-like domain-containing protein
Bta01623	0	0	0	1	Unknown protein
Bta01624	6.69619	8.70645	0.378744	0.3297	Unknown protein
Bta01625	1.32647	0.363394	-1.86799	0.48205	Unknown protein
Bta01626	11.101	10.673	-0.0567286	0.895	Rho GTPase-activating protein
Bta01627	27.1322	23.3822	-0.214591	0.4852	Rho GTPase-activating protein 20
Bta01628	11.5468	13.4804	0.223378	0.5136	DNA polymerase delta subunit 3
Bta01629	22.0628	24.9101	0.175116	0.57805	Oncorhynchus mykiss genomic scaffold, scaffold_65
Bta01630	2.92556	3.56562	0.285438	0.4989	Serine/threonine-protein kinase D
Bta01631	24.1632	20.986	-0.203384	0.5581	Glutathione peroxidase
Bta01632	15.0644	17.2274	0.193561	0.56235	Zinc finger protein 513
Bta01633	15.3909	16.5779	0.107184	0.7369	DNA polymerase
Bta01634	0.806198	1.00471	0.317566	0.52325	WD repeat-containing protein 49
Bta01635	44.9715	41.9882	-0.0990287	0.7582	Heat shock factor protein
Bta01636	34.0687	30.4484	-0.162078	0.60275	Nicotinate phosphoribosyltransferase, putative
Bta01637	12.1663	15.8665	0.38309	0.227	Zinc finger protein, putative
Bta01638	97.6508	91.2461	-0.0978679	0.74705	Prohibitin-2
Bta01639	3.43208	3.02699	-0.181199	0.6739	Glycine N-acyltransferase-like 3
Bta01640	0.174218	0.384241	1.14111	0.09705	Unknown protein
Bta01641	0.397748	0.621292	0.643418	0.25395	Glycine N-acyltransferase-like 3
Bta01642	0	0	0	1	Glycine N-acyltransferase
Bta01643	0.548149	0.850452	0.633662	0.30355	Glycine N-acyltransferase-like 3
Bta01644	0.619622	0.791365	0.352956	0.60095	Glycine N-acyltransferase
Bta01645	20.029	16.9827	-0.238022	0.50685	Glycine N-acyltransferase
Bta01646	39.7036	41.8231	0.0750293	0.80925	Zinc finger protein, putative
Bta01647	22.5936	20.1675	-0.163879	0.66635	Ribonuclease P protein subunit p29, putative
Bta01648	9.16593	11.3517	0.30855	0.36685	Zinc finger protein cchc domain containing protein, putative
Bta01649	3.51376	4.11611	0.228266	0.7596	Unknown protein
Bta01650	0	0	0	1	Unknown protein
Bta01651	4.40549	4.11236	-0.0993378	0.7936	Unknown protein
Bta01652	0.936474	0.333716	-1.48862	0.20475	Unknown protein
Bta01653	0	0.159004	inf	1	Unknown protein
Bta01654	5.95271	4.93122	-0.271604	0.6532	Unknown protein
Bta01655	11.6171	10.6852	-0.12063	0.6959	Rap1 GTPase-activating protein 1
Bta01656	0.13094	0.775621	2.56645	0.077	Transmembrane inner ear expressed protein
Bta01657	0.249362	0.21281	-0.22868	1	Reverse transcriptase
Bta01658	5.31375	6.6889	0.332039	0.61805	Arrestin domain-containing protein 2
Bta01659	14.9458	16.0545	0.103238	0.7617	Nucleolar protein 6
Bta01660	8.99775	7.34632	-0.292542	0.6598	UPF0235 protein C15orf40
Bta01661	9.20773	6.14109	-0.584351	0.2045	Unknown protein
Bta01662	4.32154	3.99139	-0.114653	0.7513	AAA-ATPase-like domain-containing protein
Bta01663	1.09788	1.14579	0.0616219	0.8806	Unknown protein
Bta01664	6.11773	7.52994	0.299643	0.43665	AAA-ATPase-like domain-containing protein
Bta01665	11.3161	16.789	0.569135	0.1108	AAA-ATPase-like domain-containing protein
Bta01666	15.8415	18.7024	0.23951	0.45535	AAA-ATPase-like domain-containing protein
Bta01667	5.33026	11.0022	1.04552	0.0069	Xylose isomerase
Bta01668	5.44485	10.8843	0.999281	0.0409	Xylose isomerase
Bta01669	1.39145	2.50224	0.846633	0.1614	Ionotropic receptor 10a
Bta01670	0.640089	0.520627	-0.298022	0.57295	Group XV phospholipase A2
Bta01671	0.374378	0.147906	-1.33981	0.3994	Ninjurin-1
Bta01672	1.60493	1.50605	-0.0917456	0.8886	Ninjurin-1
Bta01673	12.5488	13.5193	0.107477	0.79695	Asparagine synthetase domain-containing protein 1
Bta01674	8.11429	7.97886	-0.0242831	0.96635	Mitochondrial carrier protein
Bta01675	23.8997	27.3748	0.195855	0.5547	RING finger and SPRY domain-containing protein 1
Bta01676	20.1206	13.7666	-0.547502	0.1277	Phytanoyl-CoA dioxygenase domain-containing protein 1
Bta01677	54.8243	59.1203	0.108837	0.72535	39S ribosomal protein L38, mitochondrial
Bta01678	9.60631	13.7762	0.520119	0.16935	G patch domain and KOW motifs-containing protein
Bta01679	0	0	0	1	Unknown protein
Bta01680	1.51729	1.8681	0.300078	0.59515	Unknown protein
Bta01681	5.47354	3.04563	-0.845734	0.0603	S-adenosylmethionine-dependent methyltransferase, putative
Bta01682	1.5699	1.97389	0.330374	0.49645	MULE and FLYWCH domain containing protein
Bta01683	1.70161	2.02494	0.250979	0.67085	Sentrin-specific protease
Bta01684	2.94513	3.64905	0.309191	0.41675	Reverse transcriptase
Bta01685	34.0665	39.4966	0.213377	0.48175	Zinc finger FYVE domain-containing protein
Bta01686	2.30647	3.706	0.684175	0.67055	FLYWCH and MULE domain containing protein
Bta01687	0.17401	0	#NAME?	1	Unknown protein
Bta01688	0.0481049	0.0344904	-0.479987	1	Unknown protein
Bta01689	21.24	22.3486	0.0733966	0.8267	Activating signal cointegrator 1 complex subunit 3
Bta01690	15.4274	18.5528	0.266136	0.516	Activating signal cointegrator 1 complex subunit 3
Bta01691	0.608853	0.925711	0.604468	0.22505	Zinc finger protein
Bta01692	3.86131	3.90387	0.0158177	0.96465	Fatty acyl-CoA reductase
Bta01693	3.02916	2.92549	-0.0502416	0.897	CG8420
Bta01694	1.75895	1.55601	-0.176866	0.71895	Spliceosome associated protein, putative
Bta01695	53.9966	52.146	-0.0503129	0.87235	Long-chain fatty acid transport protein 4
Bta01696	5.71717	6.76101	0.241938	0.79625	Ankyrin repeat protein
Bta01697	4.94037	6.58311	0.41415	0.2414	Unknown protein
Bta01698	2.42016	2.9464	0.283853	0.48275	Tectonic-like protein
Bta01699	10.8362	11.219	0.0500849	0.8705	Brain-enriched guanylate kinase-associated protein
Bta01700	0.281338	0.310065	0.140266	1	EF-hand domain-containing protein, putative
Bta01701	3.76173	3.22115	-0.223818	0.61145	THAP domain-containing protein 1-like protein
Bta01702	46.9861	43.3624	-0.115789	0.74945	U3 small nucleolar ribonucleoprotein IMP3
Bta01703	4.0842	1.79523	-1.18589	0.56255	Charged multivesicular body protein 2a
Bta01704	94.8469	134.392	0.502771	0.10185	Loquacious
Bta01705	0.761155	0.924055	0.279789	0.55005	Serine/threonine-protein kinase 17B
Bta01706	1.77379	2.08086	0.230344	0.595	Metabotropic glutamate receptor 2
Bta01707	1.48524	1.85218	0.31853	0.42	Metabotropic glutamate receptor
Bta01708	5.62193	6.23521	0.149373	0.7081	Methylenetetrahydrofolate reductase
Bta01709	18.6337	20.0737	0.10739	0.7784	Protein tyrosine kinase
Bta01710	19.982	23.89	0.257701	0.617	Unknown protein
Bta01711	9.3774	8.38275	-0.161764	0.66765	Cytochrome P450
Bta01712	2.34665	3.61027	0.621507	0.1149	Unknown protein
Bta01713	8.62965	9.80267	0.183874	0.5829	Suppressor APC domain-containing protein 2
Bta01714	0.320195	0.521037	0.702435	0.32835	Unknown protein
Bta01715	36.5364	39.9071	0.127314	0.67625	Proton-coupled amino acid transporter 1
Bta01716	7.29968	2.19154	-1.73589	0.0002	Proton-coupled amino acid transporter 1
Bta01717	1.8734	1.81462	-0.0459928	0.92235	Proton-coupled amino acid transporter 1
Bta01718	1.95817	2.69116	0.458719	0.3039	Proton-coupled amino acid transporter, putative
Bta01719	9.04377	7.44946	-0.279789	0.4664	Proton-coupled amino acid transporter 1
Bta01720	0.794596	0.997207	0.327671	0.60605	Proton-coupled amino acid transporter 4
Bta01721	1.36579	2.6223	0.941094	0.03655	Proton-coupled amino acid transporter 1
Bta01722	200.687	106.675	-0.911725	0.005	Proton-coupled amino acid transporter 1
Bta01723	4.70461	5.985	0.347278	0.39375	Proton-coupled amino acid transporter 1
Bta01724	6.38561	7.59206	0.249666	0.5815	Proton-coupled amino acid transporter, putative
Bta01725	3.75044	2.35708	-0.670061	0.1136	Unknown protein
Bta01726	10.1561	9.41512	-0.109299	0.7747	Proton-coupled amino acid transporter 4
Bta01727	8.41167	8.11763	-0.0513349	0.891	Proton-coupled amino acid transporter 4
Bta01728	3.72729	3.07609	-0.27703	0.4459	Unknown protein
Bta01729	5.51962	4.92659	-0.16398	0.652	Sine oculis-binding protein-like protein
Bta01730	11.2394	14.0505	0.322056	0.3709	Unknown protein
Bta01731	4.31653	6.16089	0.513268	0.15925	Glutamate receptor 1
Bta01732	8.15098	10.1655	0.318638	0.322	SWI/SNF-related matrix-associated actin-dependent regulator of chromatin subfamily A member 5
Bta01733	68.1613	53.7749	-0.342019	0.3706	Kelch-like protein 21
Bta01734	24.3859	24.16	-0.0134277	0.9662	Arf-GAP with GTPase, ANK repeat and PH domain-containing protein 3
Bta01735	2.93755	2.55633	-0.200539	0.86235	Glutamyl-tRNA(Gln) amidotransferase subunit A
Bta01736	11.4043	12.7344	0.15916	0.6037	DnaJ-like protein subfamily C member 16
Bta01737	14.9622	15.0569	0.00910505	0.9753	Caspase
Bta01738	2.05584	2.06824	0.00867822	0.9903	Corticotropin-releasing factor receptor 1
Bta01739	0.963558	1.24333	0.367765	0.8032	Pro-Pol polyprotein
Bta01740	2.37481	2.72984	0.201005	0.65575	Ankyrin repeat domain-containing protein 50
Bta01741	0.78294	0.50595	-0.629908	0.42615	Unknown protein
Bta01742	4.98953	3.73112	-0.419292	0.3808	Octanoyltransferase
Bta01743	12.8359	11.7568	-0.126689	0.75785	Unknown protein
Bta01744	0.68841	0.657839	-0.0655334	0.9028	Endothelin-converting enzyme, putative
Bta01745	0.243385	0.26553	0.125635	1	Unknown protein
Bta01746	19.0257	19.6794	0.0487358	0.87005	Cystic fibrosis transmembrane conductance regulator
Bta01747	0.346343	1.2381	1.83785	0.04485	Unknown protein
Bta01748	0.50661	1.67605	1.72612	0.04385	Unknown protein
Bta01749	0	0.532498	inf	0.02065	Unknown protein
Bta01750	0.889419	1.12194	0.335056	0.6115	Unknown protein
Bta01751	0.531963	0.844596	0.666936	0.41115	Unknown protein
Bta01752	0.287023	0.546913	0.930145	0.36705	Unknown protein
Bta01753	0.470869	0.997277	1.08267	0.17595	Unknown protein
Bta01754	1.50772	4.73074	1.6497	0.004	Unknown protein
Bta01755	0.41487	0.944557	1.18698	0.10395	Unknown protein
Bta01756	3.43455	2.12013	-0.695968	0.3066	Unknown protein
Bta01757	11.0204	14.7194	0.41754	0.29	WD-repeat protein, putative
Bta01758	8.12901	7.99786	-0.0234667	0.939	UDP-GalNAc:beta-1, 3-N-acetylgalactosaminyltransferase 2
Bta01759	12.0515	12.7616	0.0825954	0.79015	Vacuolar protein-sorting protein BRO1, putative
Bta01760	48.6742	33.8555	-0.52377	0.09605	Derlin-2
Bta01761	2.08039	2.19426	0.0768835	0.84615	von Willebrand factor C domain-containing protein 2-like
Bta01762	97.8727	71.3671	-0.455647	0.16235	30S ribosomal protein S12
Bta01763	18.3029	12.4615	-0.554597	0.0928	Acyl-CoA Delta(11) desaturase
Bta01764	62.7199	45.2601	-0.470685	0.13695	CBP80/20-dependent translation initiation factor
Bta01765	19.9937	33.3674	0.738891	0.0274	Unconventional myosin-Ic
Bta01766	1.03783	1.00288	-0.0494271	0.9166	UDP-glucuronosyltransferase 1-8
Bta01767	11.7857	7.67165	-0.619432	0.08605	Esterase
Bta01768	2.45696	1.60107	-0.617841	0.5109	Unknown protein
Bta01769	8.74617	6.47149	-0.434554	0.2691	Cathepsin B
Bta01770	3.30585	2.87948	-0.199215	0.6693	Cathepsin B
Bta01771	8.68499	7.69064	-0.175421	0.6554	Cathepsin B
Bta01772	2.59133	1.48638	-0.801888	0.069	Cathepsin B
Bta01773	3.31647	2.5925	-0.355302	0.36425	Cathepsin B
Bta01774	1.08578	1.43582	0.403145	0.3128	CG34398, isoform C
Bta01775	0.348269	0.726545	1.06085	0.19395	Zinc finger protein 192
Bta01776	16.4959	22.2626	0.432516	0.1648	Hippocalcin
Bta01777	1.11981	1.70958	0.610386	0.22735	Sushi, von Willebrand factor type A, EGF and pentraxin domain-containing protein 1
Bta01778	16.3661	17.111	0.0642083	0.8333	Sushi, von Willebrand factor type A, EGF and pentraxin domain-containing protein 1
Bta01779	9.5068	9.21146	-0.0455309	0.88255	Circadian locomoter output cycles kaput protein
Bta01780	29.8593	22.5639	-0.404165	0.3012	SOSS complex subunit B-like protein
Bta01781	12.9877	10.9566	-0.245337	0.5872	Unknown protein
Bta01782	8.63371	9.12105	0.0792197	0.8404	Ral GTPase-activating protein subunit beta
Bta01783	22.7452	20.6546	-0.139099	0.71585	Unknown protein
Bta01784	5.30137	3.31087	-0.679154	0.25115	AGAP013055-PA
Bta01785	0.447296	0.222273	-1.0089	0.2416	Unknown protein
Bta01786	4.32643	4.72472	0.127055	0.73225	Autism susceptibility gene 2 protein
Bta01787	57.2505	41.291	-0.471462	0.13095	Aldehyde dehydrogenase family 7 member A1 homolog
Bta01788	0.324814	1.28476	1.98381	0.1397	Unknown protein
Bta01789	11.0336	10.2974	-0.0996276	0.7652	General transcription factor 3C polypeptide 1
Bta01790	7.30678	6.56343	-0.154785	0.8247	NADH dehydrogenase [ubiquinone] complex I, assembly factor 7 homolog
Bta01791	11.7119	14.2699	0.28499	0.4395	Ankyrin repeat and KH domain-containing protein 1
Bta01792	8.7632	8.09027	-0.115269	0.73475	GRIP and coiled-coil domain-containing protein 1
Bta01793	29.3605	23.2736	-0.335183	0.3758	ATP synthase subunit s-like protein
Bta01794	15.1467	10.3626	-0.547622	0.1481	DNA-directed RNA polymerase subunit N
Bta01795	36.7871	38.2857	0.0576053	0.8513	Arginine/serine-rich splicing factor 7
Bta01796	21.413	19.4972	-0.13522	0.6648	Protein MEMO1
Bta01797	16.3607	21.9133	0.421569	0.18415	Synergin gamma
Bta01798	0.52615	0.268922	-0.968287	0.27125	Tetratricopeptide repeat protein
Bta01799	2.26	1.64702	-0.456464	0.2838	AAEL007208-PA
Bta01800	6.25304	3.97286	-0.654379	0.06425	Sodium-coupled monocarboxylate transporter 1
Bta01801	66.8013	35.9515	-0.893824	0.00465	Sodium/nucleoside cotransporter 1
Bta01802	10.2077	8.06777	-0.339418	0.36065	Methionyl-tRNA formyltransferase
Bta01803	15.5274	11.1253	-0.480973	0.16995	Sodium/nucleoside cotransporter 1
Bta01804	29.082	36.5116	0.328232	0.33825	Ankyrin repeat and LEM domain-containing protein
Bta01805	15.3457	13.9995	-0.13246	0.8378	Glycolipid transfer protein domain-containing protein 1
Bta01806	2.82753	2.97336	0.0725478	0.8442	Monocarboxylate transporter 8
Bta01808	0.995991	1.58994	0.674772	0.10215	Unknown protein
Bta01809	1.11047	0.859496	-0.369608	0.5119	Major royal jelly-related protein
Bta01810	2.42518	2.59538	0.0978523	0.9199	Monocarboxylate transporter
Bta01811	0.672899	0.266792	-1.33467	0.23605	Unknown protein
Bta01812	10.4126	9.57858	-0.120452	0.73255	Unknown protein
Bta01813	0.176906	0.210214	0.248882	1	Unknown protein
Bta01814	0.29175	0.277941	-0.0699523	1	Endonuclease-reverse transcriptase HmRTE-e01
Bta01815	6.13314	3.50912	-0.805515	0.19745	Unknown protein
Bta01816	1.87189	1.33116	-0.491814	0.5079	AGAP000795-PB-like protein
Bta01817	0.994057	1.74524	0.812021	0.1923	Kinesin-like protein
Bta01818	0.32205	0.453502	0.493824	0.37805	Unknown protein
Bta01819	1.51645	1.10153	-0.461179	0.5005	Monocarboxylate transporter 7
Bta01820	5.0986	5.70286	0.161583	0.6734	Ionotropic glutamate receptor
Bta01821	0.769268	0.774825	0.0103839	0.98195	Major royal jelly-related protein
Bta01822	4.91056	4.168	-0.236534	0.51035	Beta-catenin
Bta01823	9.47477	9.12821	-0.0537599	0.87385	DNA helicase
Bta01824	87.2289	80.0952	-0.12309	0.7062	Translocating chain-associated membrane protein 1-like 1
Bta01825	5.84381	5.64691	-0.0494483	0.9749	WD repeat-containing protein 69
Bta01826	50.5014	50.6888	0.00534399	0.98475	Ectodysplasin-A
Bta01827	85.2357	75.0028	-0.184513	0.57115	X-box-binding protein
Bta01828	5.31286	5.38584	0.0196842	0.95925	Methyltransferase family protein
Bta01829	0.288365	0.630019	1.1275	0.21665	Unknown protein
Bta01830	0.507955	0.587992	0.211094	0.4524	Protein trachealess
Bta01831	1.66061	1.79525	0.112477	0.76995	Neuronal PAS domain-containing protein, putative
Bta01832	33.1678	28.3909	-0.224354	0.46265	Klarsicht, isoform I
Bta01833	15.683	17.9082	0.191419	0.57275	Klarsicht, isoform E
Bta01834	2.16262	2.38393	0.140565	0.7685	Unknown protein
Bta01835	23.3391	22.2526	-0.0687749	0.92005	DNA-directed RNA polymerase
Bta01836	39.3273	53.4257	0.442002	0.2198	6-phosphofructokinase
Bta01837	0.270701	0.952714	1.81534	0.1569	Unknown protein
Bta01838	144.604	150.583	0.0584495	0.86295	14-3-3 zeta protein
Bta01839	42.3571	43.4617	0.037138	0.97505	MRNA turnover protein 4-like protein
Bta01840	72.6709	73.3121	0.0126736	0.97065	Protein argonaute-1
Bta01841	60.6541	60.3689	-0.00680039	0.9956	39S ribosomal protein L53, mitochondrial
Bta01842	6.66062	4.97098	-0.422125	0.86465	Unknown protein
Bta01843	4.00976	3.3716	-0.250081	0.66595	Unknown protein
Bta01844	63.5309	62.1399	-0.0319372	0.9176	Proteasomal ubiquitin receptor ADRM1
Bta01845	1.43191	1.5379	0.103021	0.83325	Cytoplasmic FMR1-interacting protein
Bta01846	2.41566	2.65757	0.137692	0.74345	V-type proton ATPase subunit H
Bta01847	24.2093	24.3239	0.00681384	0.9825	Immunoglobulin-binding protein 1b
Bta01848	10.9566	9.39092	-0.222463	0.5193	SPT2-like protein
Bta01849	21.7344	18.7466	-0.213351	0.48855	CAP-Gly domain-containing linker protein 1
Bta01850	17.3738	17.3457	-0.00233626	0.99345	Mitogen-activated protein kinase
Bta01851	45.8869	38.3179	-0.260065	0.44615	Anamorsin homolog
Bta01852	13.3215	13.0159	-0.0334855	0.94775	Separin
Bta01853	11.7197	15.2714	0.381896	0.32355	Formin-binding protein 4
Bta01854	0.583562	0	#NAME?	0.02595	Unknown protein
Bta01855	17.7248	14.2359	-0.316235	0.7666	DNA polymerase epsilon subunit 3
Bta01856	495.443	508.059	0.0362783	0.91785	Triosephosphate isomerase
Bta01857	87.6428	79.6973	-0.137103	0.6643	Thioredoxin
Bta01858	426.172	307.103	-0.472712	0.138	40S ribosomal protein S13
Bta01859	16.3086	16.3838	0.00663828	0.98185	Helicase with zinc finger domain 2
Bta01860	111.577	121.681	0.125072	0.7218	Calreticulin
Bta01861	3.391	2.41165	-0.491691	0.20105	ACYPI004125 protein
Bta01862	8.32438	13.6387	0.712296	0.0628	Programmed cell death protein 2-like
Bta01863	8.74221	11.47	0.391796	0.2681	Diacylglycerol kinase
Bta01864	4.74333	5.47729	0.207561	0.65075	Bone morphogenetic protein 3
Bta01865	12.4673	8.63739	-0.529482	0.38045	AAA-ATPase-like domain-containing protein
Bta01866	47.7483	41.8581	-0.189942	0.61785	Unknown protein
Bta01867	2.98887	2.52533	-0.243124	0.52635	CG30419
Bta01868	40.4504	35.6703	-0.181432	0.57505	Band 4.1-like protein 3
Bta01869	51.649	53.8595	0.0604631	0.84795	UDP-glucose 4-epimerase
Bta01870	3.36616	3.17255	-0.0854649	0.8195	Helicase
Bta01871	9.49711	11.8727	0.322084	0.57125	Spindle assembly abnormal protein 6-like protein
Bta01872	16.5123	13.5367	-0.286669	0.4231	Type I serine-threonine kinase receptor
Bta01873	27.0447	31.3686	0.213977	0.50725	Ribosomal RNA small subunit methyltransferase B
Bta01874	12.7532	12.4136	-0.0389363	0.9026	ATP-dependent DNA helicase Q5
Bta01875	27.5884	23.289	-0.244413	0.43525	Unknown protein
Bta01876	11.9072	10.6594	-0.159709	0.6276	Liprin-alpha-2
Bta01877	118.82	125.393	0.0776851	0.7992	NADH dehydrogenase 1 alpha subcomplex subunit 13
Bta01878	0.0960015	0.0381788	-1.33028	1	DNA Pol B2 domain-containing protein
Bta01880	0	0	0	1	Unknown protein
Bta01881	6.41728	5.9716	-0.103844	0.8279	Cell division cycle and apoptosis regulator protein 1
Bta01882	6.29206	4.56358	-0.463369	0.64315	Homologous-pairing protein 2-like protein
Bta01883	11.2705	9.14516	-0.301474	0.5697	Glutamate--cysteine ligase regulatory subunit
Bta01884	3.96489	4.04718	0.029637	0.9698	A disintegrin and metalloproteinase with thrombospondin motifs 16
Bta01885	2.68898	2.22245	-0.27491	0.8748	A disintegrin and metalloproteinase with thrombospondin motifs like protein
Bta01886	1.28444	1.7308	0.430304	0.3501	Leucine-rich repeat-containing protein 15
Bta01887	0.0324896	0.038761	0.254629	1	Unknown protein
Bta01888	1.28738	1.53831	0.2569	0.548	Transcription factor SOX-17
Bta01889	269.171	132.725	-1.02008	0.00125	Unknown protein
Bta01890	2.91835	3.65371	0.324209	0.3615	Ras-specific guanine nucleotide-releasing factor 2
Bta01891	1.95548	2.12111	0.117295	0.78695	Tumor necrosis factor, alpha-induced protein 8-like protein
Bta01892	0.680578	0.684456	0.00819871	0.96615	Unknown protein
Bta01893	34.8842	24.6004	-0.503891	0.16395	Dynactin subunit 6
Bta01894	0	0	0	1	Unknown protein
Bta01895	0.58681	0.442207	-0.408172	0.5606	Unknown protein
Bta01896	69.1686	59.2539	-0.223207	0.5325	Proton-coupled amino acid transporter 4
Bta01897	33.795	26.2168	-0.366315	0.3522	DNA-directed RNA polymerase subunit N
Bta01898	0	0	0	1	Unknown protein
Bta01899	459.827	385.003	-0.25622	0.5255	Heat shock protein 90
Bta01900	15.9762	16.4489	0.0420666	0.9223	Deoxycytidylate deaminase
Bta01901	22.7569	19.2865	-0.23871	0.588	Deoxycytidylate deaminase
Bta01902	6.22595	6.32658	0.0231302	0.94855	Alanine--tRNA ligase
Bta01903	0	0	0	1	Unknown protein
Bta01904	20.7141	22.9855	0.150108	0.65935	3-ketoacyl-CoA thiolase
Bta01905	7.42123	7.71893	0.0567423	0.8804	2-phosphodiesterase
Bta01906	5.34253	6.95272	0.380054	0.31895	2',5'-phosphodiesterase 12
Bta01907	0.32836	0.383778	0.224994	0.4523	Unknown protein
Bta01908	3.11108	2.10501	-0.563592	0.192	Unknown protein
Bta01909	3.56307	4.2148	0.242343	0.54285	Unknown protein
Bta01910	0.771843	2.4062	1.64037	0.05265	Unknown protein
Bta01911	9.14151	8.83117	-0.0498286	0.88025	Glycerophosphodiester phosphodiesterase domain-containing protein 1
Bta01912	29.4993	28.8757	-0.0308257	0.9223	Amyloid protein-binding protein 2
Bta01913	17.9024	19.1503	0.0972095	0.82135	tRNA-specific 2-thiouridylase MnmA
Bta01914	5.26137	5.34489	0.022723	0.95395	Unknown protein
Bta01915	0.495821	0.614054	0.308547	0.5889	Catalase
Bta01916	1.08923	1.30995	0.266205	0.50895	Unknown protein
Bta01917	13.5509	13.6076	0.00602868	0.98525	Acyl-coenzyme A oxidase
Bta01918	12.0865	8.17746	-0.563666	0.1059	Delta 5 fatty acid desaturase
Bta01919	36.8088	25.793	-0.51307	0.1366	Cytochrome b5-related protein
Bta01920	11.5728	9.82586	-0.236087	0.87605	Ragulator complex protein LAMTOR4-like protein
Bta01921	43.2856	40.7607	-0.0867098	0.79845	Guanine nucleotide-binding protein G(I)/G(S)/G(T) subunit beta-1
Bta01922	9.55276	10.8296	0.180997	0.56055	Zinc finger protein 768
Bta01923	121.059	81.9016	-0.563751	0.13315	THUMP domain-containing protein 1
Bta01924	84.6633	64.8595	-0.384418	0.26115	THUMP domain-containing protein 1
Bta01925	42.173	37.6008	-0.16556	0.61375	Dolichyl-diphosphooligosaccharide--protein glycosyltransferase 48 kDa subunit
Bta01926	30.0853	33.5984	0.159332	0.61335	Dim gamma-tubulin 6
Bta01927	23.3104	20.6712	-0.173354	0.5983	Mitotic checkpoint protein BUB3
Bta01928	31.3055	31.9836	0.0309194	0.9299	tRNA (guanine-N(7)-)-methyltransferase
Bta01929	835.67	642.408	-0.379444	0.24645	Ribosomal protein L17
Bta01930	27.0257	21.2211	-0.34883	0.328	Lipid phosphate phosphohydrolase 3
Bta01931	0.223152	0.212797	-0.0685455	1	Unknown protein
Bta01932	2.16192	2.14646	-0.0103538	0.9687	Unknown protein
Bta01933	3.10892	3.05269	-0.0263326	0.94205	Glutamate receptor
Bta01934	5.30216	4.24766	-0.319915	0.81315	Oncorhynchus mykiss genomic scaffold, scaffold_5
Bta01935	4.04468	3.93237	-0.0406271	0.9011	Amino acid transporter
Bta01936	3.64978	3.53272	-0.0470291	0.926	Trans-2-enoyl-CoA reductase, mitochondrial
Bta01937	6.34058	5.692	-0.15568	0.77385	Adenosylmethionine-8-amino-7-oxononanoate aminotransferase BioA
Bta01938	0	0	0	1	ATP-dependent dethiobiotin synthetase BioD
Bta01939	1.36582	1.33213	-0.0360358	0.9278	Zinc finger protein
Bta01940	0.791433	1.25595	0.666234	0.3537	Myb-related transcription factor, partner of profilin
Bta01941	0.783166	0.974855	0.315869	0.5995	TRASSc3 protein
Bta01942	1.03742	1.64825	0.667931	0.2767	Unknown protein
Bta01943	1.33799	1.57983	0.239708	0.5952	DNA helicase recq, putative
Bta01944	0	0	0	1	tRNA (guanine(37)-N1)-methyltransferase
Bta01945	1.42536	1.67992	0.237063	0.7919	Unknown protein
Bta01946	8.32899	9.28481	0.15673	0.64095	Integral membrane protein DGCR2/IDD
Bta01947	27.3882	18.2682	-0.58422	0.08715	Unknown protein
Bta01948	265.918	262.582	-0.0182124	0.95195	Acyl-CoA-binding protein
Bta01949	8.29946	7.87585	-0.075582	0.83085	Stress-induced-phosphoprotein
Bta01950	17.3328	19.4108	0.163356	0.63195	mRNA-capping enzyme
Bta01951	85.3236	74.6913	-0.192004	0.54575	Splicing factor U2af 38 kDa subunit
Bta01952	3.65754	3.62261	-0.0138439	0.9772	Down syndrome cell adhesion molecule 1, isoform AJ
Bta01953	16.2291	19.9242	0.295934	0.45305	KRAB-A domain-containing protein 2
Bta01954	0.610871	1.91991	1.6521	0.59185	Unknown protein
Bta01956	0.285063	0	#NAME?	1	Unknown protein
Bta01957	0.583562	0.673342	0.206454	0.4524	Unknown protein
Bta01958	0	0.163083	inf	1	Unknown protein
Bta01959	11.4216	10.8689	-0.0715633	0.8151	Elongation factor G, mitochondrial
Bta01960	16.1927	17.1058	0.0791457	0.798	Ral guanine nucleotide dissociation stimulator-like 1
Bta01961	0.92246	1.97344	1.09716	0.04935	Unknown protein
Bta01962	31.9913	27.8348	-0.200792	0.5966	CG9336, isoform A
Bta01963	3.91508	4.81782	0.299338	0.46545	GDP-fucose protein O-fucosyltransferase 2
Bta01964	16.4549	15.1833	-0.116033	0.717	Acid phosphatase-like protein
Bta01965	0	0	0	1	Neuronal PAS domain-containing protein 4
Bta01966	1.12769	1.6888	0.582628	0.20805	Neuronal PAS domain-containing protein 4
Bta01967	28.5744	21.5176	-0.409206	0.21735	tRNA (Adenine-N(1)-)-methyltransferase catalytic subunit TRMT61A
Bta01968	13.8892	14.9854	0.109596	0.7596	Isoaspartyl peptidase/L-asparaginase
Bta01969	3.12842	2.77268	-0.174153	0.6894	Protein eva-1-C
Bta01970	34.9481	22.9201	-0.608603	0.07985	Facilitated glucose transporter protein 1
Bta01971	0	0	0	1	Unknown protein
Bta01972	44.0266	49.863	0.179595	0.56315	Acetyltransferase component of pyruvate dehydrogenase complex
Bta01973	13.8855	9.65862	-0.523692	0.1807	Aquaporin 1
Bta01974	16.176	23.0893	0.513368	0.1133	Sodium/potassium-transporting ATPase subunit alpha
Bta01975	5.70777	4.49531	-0.344506	0.37815	Control protein HCTL034
Bta01976	0.973073	0.628463	-0.630721	0.3343	Control protein HCTL023
Bta01977	1.20522	1.41023	0.226633	0.6103	Control protein HCTL023
Bta01978	20.3772	22.4234	0.138048	0.6896	Peritrophin A
Bta01979	1.55885	2.15375	0.466366	0.2809	Chitin binding Peritrophin-A
Bta01980	2.80027	2.4506	-0.192434	0.6419	Control protein HCTL029
Bta01981	10.0557	7.86428	-0.354632	0.3487	Dihydrolipoyllysine-residue acetyltransferase component of pyruvate dehydrogenase complex
Bta01982	0.730388	1.12446	0.6225	0.13865	Chitin binding Peritrophin-A
Bta01983	43.0697	39.7606	-0.115332	0.70645	Cap-specific mRNA (Nucleoside-2'-O-)-methyltransferase 2
Bta01984	25.1837	17.9894	-0.485338	0.1674	DNA repair protein XRCC3
Bta01985	18.7199	17.8449	-0.0690645	0.8249	Multiple epidermal growth factor-like domains 8
Bta01986	56.7351	47.2201	-0.264841	0.44985	Mediator of RNA polymerase II transcription subunit 22
Bta01987	0.340507	0.324952	-0.0674598	1	Cytochrome c oxidase subunit 1
Bta01988	0	0	0	1	Unknown protein
Bta01989	9.35228	7.46555	-0.325068	0.35985	CG2225, isoform A
Bta01990	295.944	222.459	-0.411781	0.18715	Profilin
Bta01991	12.3568	7.31907	-0.755569	0.0396	Dopa decarboxylase 2
Bta01992	1.06155	1.2002	0.177094	0.7386	Unknown protein
Bta01993	44.3688	36.5462	-0.279826	0.3641	Charged multivesicular body protein 4C, putative
Bta01994	28.1329	25.8747	-0.120716	0.7078	26S protease regulatory subunit
Bta01995	24.3678	23.0736	-0.0787379	0.941	Ankyrin repeat protein
Bta01996	0.716123	0.509658	-0.49068	0.8222	Unknown protein
Bta01997	30.6683	29.9065	-0.036292	0.90875	Serine/threonine protein kinase
Bta01998	85.0251	71.8748	-0.242402	0.43675	26S proteasome non-ATPase regulatory subunit 13
Bta01999	142.985	141.891	-0.0110799	0.9725	Cytochrome c oxidase subunit 4 isoform 1, mitochondrial
Bta02000	15.724	12.3151	-0.352536	0.3085	Vacuolar membrane protease
Bta02001	29.2008	39.1415	0.422693	0.18555	CCR4-NOT transcription complex subunit 4
Bta02002	16.1769	15.9673	-0.0188176	0.95065	Tweek, isoform F
Bta02003	16.5644	15.3923	-0.105878	0.7409	85 kDa calcium-independent phospholipase A2
Bta02004	19.4363	21.5101	0.146261	0.6506	Exosome complex component RRP45
Bta02005	17.1768	16.0142	-0.10111	0.74495	E3 ubiquitin-protein ligase HERC2
Bta02006	28.0875	30.5991	0.123562	0.69145	Protein-associating with the carboxyl-terminal domain of ezrin
Bta02007	5.56322	6.12508	0.138809	0.69605	Unknown protein
Bta02008	16.9711	20.0949	0.24375	0.47895	E3 ubiquitin-protein ligase DTX4
Bta02009	67.1332	50.0045	-0.424969	0.22145	Dynactin subunit 6
Bta02010	1.43593	1.055	-0.444743	0.36215	ALX homeobox protein 1
Bta02011	68.5157	72.5292	0.0821267	0.8007	RING finger protein 10
Bta02012	32.2428	22.8506	-0.496743	0.1055	Formin-like protein
Bta02013	0.846861	1.74568	1.0436	0.669	Unknown protein
[truncated: 13,666 more rows]
