# Supplementary material for: Transcriptome analyses suggest a novel hypothesis for whitefly adaptation to tobacco
Source: Sci Rep. 2017 Sep 21;7:12102. doi: 10.1038/s41598-017-12387-3 (PMC5608870; doi:10.1038/s41598-017-12387-3)
Supplement: Supplementary file 3 — Table S2 [file 41598_2017_12387_MOESM3_ESM.xls]

## Sheet: Table S3.
Table S2. Expression level of genes on the genome of Portiera.
Gene ID	Number of reads in C-MED	Number of reads in T-MED	log2(Fold_change) normalized	p-value	q-value(Benjamini et al. 1995)	Description
fig|235572.7.peg.1	26231	19695	0.445908	4.72e-252	4.61e-250	Chaperone protein DnaK
fig|235572.7.peg.10	20255	11121	-0.00564041	0.728037	0.753763	NADH-ubiquinone oxidoreductase chain G (EC 1.6.5.3);Ontology_term=KEGG_ENZYME:1.6.5.3
fig|235572.7.peg.100	4763	2030	-0.37104	3.23e-25	1.97e-24	LSU ribosomal protein L17p
fig|235572.7.peg.101	1339	934	0.33969	1.25e-08	3.13e-08	ribosomal protein L21
fig|235572.7.peg.102	600	340	0.0399234	0.67076	0.696925	LSU ribosomal protein L27p
fig|235572.7.peg.103	6383	3465	-0.0220281	0.448547	0.476175	GTP-binding protein Obg
fig|235572.7.peg.104	891	544	0.147532	0.0511147	0.0659762	ribosomal protein S20
fig|235572.7.peg.105	25716	11917	-0.250294	1.89e-62	4.27e-61	Isoleucyl-tRNA synthetase (EC 6.1.1.5);Ontology_term=KEGG_ENZYME:6.1.1.5
fig|235572.7.peg.106	1496	1031	0.322285	1.26e-08	3.12e-08	hypothetical protein
fig|235572.7.peg.107	3525	2345	0.271316	3e-13	1.02e-12	Peptide chain release factor 2%3B programmed frameshift-containing
fig|235572.7.peg.108	6186	3466	0.023616	0.420148	0.450928	Lysyl-tRNA synthetase (class II) (EC 6.1.1.6);Ontology_term=KEGG_ENZYME:6.1.1.6
fig|235572.7.peg.109	775	334	-0.354997	6.02e-05	0.000105655	putative methylase( EC:2.1.1.- );Ontology_term=KEGG_ENZYME:2.1.1.-
fig|235572.7.peg.11	7996	4904	0.154032	9.49e-10	2.58e-09	NADH-ubiquinone oxidoreductase chain F (EC 1.6.5.3);Ontology_term=KEGG_ENZYME:1.6.5.3
fig|235572.7.peg.110	648	278	-0.361558	0.000189975	0.000309237	hypothetical protein
fig|235572.7.peg.111	9980	5951	0.113443	5.72e-07	1.2e-06	RNA polymerase sigma factor RpoH
fig|235572.7.peg.112	740	385	-0.0833157	0.334829	0.367434	LSU ribosomal protein L28p
fig|235572.7.peg.113	736	353	-0.200686	0.0232	0.0319136	LSU ribosomal protein L33p @ LSU ribosomal protein L33p2C zinc-independent
fig|235572.7.peg.114	1504	1011	0.28633	4.68e-07	9.87e-07	hypothetical protein
fig|235572.7.peg.115	2698	1282	-0.214143	3.68e-06	7.28e-06	hypothetical protein
fig|235572.7.peg.116	2957	1587	-0.038481	0.369283	0.399261	hypothetical protein
fig|235572.7.peg.117	6939	4277	0.161223	2.36e-09	6.17e-09	Glutamyl-tRNA synthetase (EC 6.1.1.17) @ Glutamyl-tRNA(Gln) synthetase (EC 6.1.1.24);Ontology_term=KEGG_ENZYME:6.1.1.17,KEGG_ENZYME:6.1.1.24
fig|235572.7.peg.118	15015	9738	0.234644	1.74e-38	1.82e-37	2-oxoglutarate dehydrogenase E1 component (EC 1.2.4.2);Ontology_term=KEGG_ENZYME:1.2.4.2
fig|235572.7.peg.119	7307	4728	0.231302	5.62e-19	2.89e-18	Dihydrolipoamide succinyltransferase component (E2) of 2-oxoglutarate dehydrogenase complex (EC 2.3.1.61);Ontology_term=KEGG_ENZYME:2.3.1.61
fig|235572.7.peg.12	1389	983	0.360568	6.55e-10	1.84e-09	NADH-ubiquinone oxidoreductase chain E (EC 1.6.5.3);Ontology_term=KEGG_ENZYME:1.6.5.3
fig|235572.7.peg.120	11099	5898	-0.0527808	0.0171182	0.0237708	Dihydrolipoamide dehydrogenase of 2-oxoglutarate dehydrogenase (EC 1.8.1.4);Ontology_term=KEGG_ENZYME:1.8.1.4
fig|235572.7.peg.121	798	474	0.107849	0.180204	0.214634	hypothetical protein
fig|235572.7.peg.122	1170	723	0.16491	0.0122066	0.0175321	hypothetical protein
fig|235572.7.peg.123	418	378	0.714234	9.72e-13	3.16e-12	hypothetical protein
fig|235572.7.peg.124	174	117	0.286772	0.0861443	0.108327	SSU ribosomal protein S18p @ SSU ribosomal protein S18p2C zinc-independent
fig|235572.7.peg.125	760	525	0.325669	4.11e-05	7.35e-05	LSU ribosomal protein L9p
fig|235572.7.peg.126	5672	3288	0.0727039	0.0165489	0.0232001	Replicative DNA helicase (EC 3.6.1.-);Ontology_term=KEGG_ENZYME:3.6.1.-
fig|235572.7.peg.127	5032	2303	-0.268266	4.19e-15	1.7e-14	YgjD/Kae1/Qri7 family2C required for threonylcarbamoyladenosine (t(6)A) formation in tRNA
fig|235572.7.peg.128	3119	1442	-0.253661	4.75e-09	1.2e-08	SSU ribosomal protein S21p
fig|235572.7.peg.129	9294	6384	0.317512	1.73e-44	2.11e-43	RNA polymerase sigma factor RpoD
fig|235572.7.peg.13	8443	4823	0.0515262	0.0388334	0.051719	NADH-ubiquinone oxidoreductase chain C (EC 1.6.5.3) / NADH-ubiquinone oxidoreductase chain D (EC 1.6.5.3);Ontology_term=KEGG_ENZYME:1.6.5.3,KEGG_ENZYME:1.6.5.3
fig|235572.7.peg.130	2842	1414	-0.147773	0.000911565	0.00142828	Cytochrome O ubiquinol oxidase subunit II (EC 1.10.3.-);Ontology_term=KEGG_ENZYME:1.10.3.-
fig|235572.7.peg.131	10702	4964	-0.248954	1.39e-26	9.72e-26	Cytochrome O ubiquinol oxidase subunit I (EC 1.10.3.-);Ontology_term=KEGG_ENZYME:1.10.3.-
fig|235572.7.peg.132	614	300	-0.173925	0.0710322	0.0897088	Cytochrome O ubiquinol oxidase subunit III (EC 1.10.3.-);Ontology_term=KEGG_ENZYME:1.10.3.-
fig|235572.7.peg.133	14	6	-0.363041	0.581914	0.608932	hypothetical protein
fig|235572.7.peg.134	1003	480	-0.203864	0.00712972	0.0103416	Heme O synthase2C protoheme IX farnesyltransferase (EC 2.5.1.-) COX10-CtaB;Ontology_term=KEGG_ENZYME:2.5.1.-
fig|235572.7.peg.135	909	477	-0.0709399	0.361709	0.39398	hypothetical protein
fig|235572.7.peg.136	415	204	-0.165191	0.158035	0.192134	hypothetical protein
fig|235572.7.peg.137	875	314	-0.619167	1.22e-12	3.86e-12	SSU ribosomal protein S15p (S13e)
fig|235572.7.peg.138	12485	5566	-0.306132	9.21e-45	1.17e-43	Polyribonucleotide nucleotidyltransferase (EC 2.7.7.8);Ontology_term=KEGG_ENZYME:2.7.7.8
fig|235572.7.peg.139	1664	831	-0.142384	0.0144116	0.020498	tRNA 2-thiouridine synthesizing protein E (EC 2.8.1.-);Ontology_term=KEGG_ENZYME:2.8.1.-
fig|235572.7.peg.14	5979	3216	-0.0352857	0.241162	0.2771	NADH-ubiquinone oxidoreductase chain B (EC 1.6.5.3);Ontology_term=KEGG_ENZYME:1.6.5.3
fig|235572.7.peg.140	1845	939	-0.115073	0.036417	0.0487224	NfuA Fe-S protein maturation
fig|235572.7.peg.141	945	469	-0.151375	0.0503452	0.0652706	Sulfur acceptor protein SufE for iron-sulfur cluster assembly
fig|235572.7.peg.142	1989	905	-0.276702	3.79e-07	8.04e-07	Phosphoribosyl-AMP cyclohydrolase (EC 3.5.4.19);Ontology_term=KEGG_ENZYME:3.5.4.19
fig|235572.7.peg.143	1090	497	-0.273659	0.000199148	0.000322377	hypothetical protein
fig|235572.7.peg.144	725	489	0.291205	0.000370394	0.000593035	hypothetical protein
fig|235572.7.peg.145	2312	1326	0.0572905	0.229533	0.266877	hypothetical protein
fig|235572.7.peg.146	1805	728	-0.450637	2.07e-14	8.21e-14	hypothetical protein
fig|235572.7.peg.147	5986	3107	-0.0867189	0.00428205	0.00640123	Dihydrolipoamide acetyltransferase component of pyruvate dehydrogenase complex (EC 2.3.1.12);Ontology_term=KEGG_ENZYME:2.3.1.12
fig|235572.7.peg.148	13182	7806	0.103437	1.65e-07	3.61e-07	Pyruvate dehydrogenase E1 component (EC 1.2.4.1);Ontology_term=KEGG_ENZYME:1.2.4.1
fig|235572.7.peg.149	5026	3268	0.238348	2.73e-14	1.04e-13	Dihydrodipicolinate synthase (EC 4.2.1.52);Ontology_term=KEGG_ENZYME:4.2.1.52
fig|235572.7.peg.15	658	335	-0.114575	0.21355	0.249284	NADH ubiquinone oxidoreductase chain A (EC 1.6.5.3);Ontology_term=KEGG_ENZYME:1.6.5.3
fig|235572.7.peg.150	13664	7819	0.0540273	0.00577529	0.00850331	SSU ribosomal protein S1p
fig|235572.7.peg.151	8618	5123	0.108987	8.22e-06	1.54e-05	5-Enolpyruvylshikimate-3-phosphate synthase (EC 2.5.1.19);Ontology_term=KEGG_ENZYME:2.5.1.19
fig|235572.7.peg.152	4199	2010	-0.203499	3.81e-08	8.85e-08	Chorismate mutase I (EC 5.4.99.5) / Prephenate dehydratase (EC 4.2.1.51);Ontology_term=KEGG_ENZYME:5.4.99.5,KEGG_ENZYME:4.2.1.51
fig|235572.7.peg.153	11270	6517	0.0691435	0.00130484	0.0020122	DNA gyrase subunit A (EC 5.99.1.3);Ontology_term=KEGG_ENZYME:5.99.1.3
fig|235572.7.peg.154	9284	4995	-0.0349107	0.148129	0.180841	Protein export cytoplasm protein SecA ATPase RNA helicase (TC 3.A.5.1.1)
fig|235572.7.peg.155	14821	8468	0.0518015	0.00585144	0.00857236	3-isopropylmalate dehydratase large subunit (EC 4.2.1.33);Ontology_term=KEGG_ENZYME:4.2.1.33
fig|235572.7.peg.156	7466	4692	0.189219	2.76e-13	9.52e-13	Chorismate synthase (EC 4.2.3.5);Ontology_term=KEGG_ENZYME:4.2.3.5
fig|235572.7.peg.157	4295	2151	-0.138299	0.00013176	0.000221871	Cold shock protein CspA
fig|235572.7.peg.158	13750	6678	-0.182592	2.71e-19	1.42e-18	2-isopropylmalate synthase (EC 2.3.3.13);Ontology_term=KEGG_ENZYME:2.3.3.13
fig|235572.7.peg.159	857	300	-0.654982	1.47e-13	5.33e-13	Acyl carrier protein
fig|235572.7.peg.16	193	82	-0.375554	0.034837	0.0468222	hypothetical protein
fig|235572.7.peg.160	1047	445	-0.375033	9.13e-07	1.87e-06	LSU ribosomal protein L32p
fig|235572.7.peg.161	1545	607	-0.488487	2.59e-14	9.97e-14	Ribosomal large subunit pseudouridine synthase C (EC 4.2.1.70);Ontology_term=KEGG_ENZYME:4.2.1.70
fig|235572.7.peg.162	12001	6055	-0.127605	3.27e-09	8.42e-09	Ribonuclease E (EC 3.1.26.12);Ontology_term=KEGG_ENZYME:3.1.26.12
fig|235572.7.peg.163	12005	6694	0.0166562	0.428266	0.456298	hypothetical protein
fig|235572.7.peg.164	6480	3404	-0.0694116	0.0170151	0.0237401	3-dehydroquinate synthase (EC 4.2.3.4);Ontology_term=KEGG_ENZYME:4.2.3.4
fig|235572.7.peg.165	2812	1581	0.0285919	0.510458	0.538001	Shikimate kinase I (EC 2.7.1.71);Ontology_term=KEGG_ENZYME:2.7.1.71
fig|235572.7.peg.166	1005	557	0.00790488	0.913724	0.920004	LSU ribosomal protein L31p @ LSU ribosomal protein L31p2C zinc-dependent
fig|235572.7.peg.167	3512	1586	-0.287549	2.5e-12	7.81e-12	ATP-dependent protease HslV (EC 3.4.25.-);Ontology_term=KEGG_ENZYME:3.4.25.-
fig|235572.7.peg.168	11574	6053	-0.0758141	0.000494957	0.000788165	ATP-dependent hsl protease ATP-binding subunit HslU
fig|235572.7.peg.169	327	162	-0.153946	0.241969	0.276941	Phosphoribosyl-ATP pyrophosphohydrolase( EC:3.6.1.31 );Ontology_term=KEGG_ENZYME:3.6.1.31
fig|235572.7.peg.17	667	343	-0.100127	0.27257	0.307166	LSU ribosomal protein L34p
fig|235572.7.peg.170	43985	22289	-0.121329	1.83e-27	1.34e-26	5-methyltetrahydropteroyltriglutamate--homocysteine methyltransferase (EC 2.1.1.14);Ontology_term=KEGG_ENZYME:2.1.1.14
fig|235572.7.peg.171	12372	7444	0.126422	4.9e-10	1.41e-09	2-keto-3-deoxy-D-arabino-heptulosonate-7-phosphate synthase I alpha (EC 2.5.1.54);Ontology_term=KEGG_ENZYME:2.5.1.54
fig|235572.7.peg.172	9881	6231	0.194158	5.81e-18	2.7e-17	Transcription termination factor Rho
fig|235572.7.peg.173	2802	1453	-0.0880711	0.0473623	0.0616763	tRNA(Ile)-lysidine synthetase
fig|235572.7.peg.174	9101	4295	-0.224016	6.1e-19	3.08e-18	DNA polymerase III alpha subunit (EC 2.7.7.7);Ontology_term=KEGG_ENZYME:2.7.7.7
fig|235572.7.peg.175	3327	1322	-0.472149	2.26e-27	1.61e-26	Translation elongation factor Ts
fig|235572.7.peg.176	6747	2663	-0.481843	8.63e-56	1.69e-54	SSU ribosomal protein S2p (SAe)
fig|235572.7.peg.177	4321	1972	-0.272355	1.61e-13	5.74e-13	Methionine aminopeptidase (EC 3.4.11.18);Ontology_term=KEGG_ENZYME:3.4.11.18
fig|235572.7.peg.178	5269	2583	-0.16913	2.58e-07	5.55e-07	22C32C42C5-tetrahydropyridine-22C6-dicarboxylate N-succinyltransferase (EC 2.3.1.117);Ontology_term=KEGG_ENZYME:2.3.1.117
fig|235572.7.peg.179	5155	2146	-0.404971	1.11e-31	9.55e-31	N-succinyl-L2CL-diaminopimelate desuccinylase (EC 3.5.1.18);Ontology_term=KEGG_ENZYME:3.5.1.18
fig|235572.7.peg.18	6583	3268	-0.150986	2.49e-07	5.4e-07	DNA gyrase subunit B (EC 5.99.1.3);Ontology_term=KEGG_ENZYME:5.99.1.3
fig|235572.7.peg.180	5082	2543	-0.139514	2.73e-05	4.97e-05	Tyrosyl-tRNA synthetase (EC 6.1.1.1);Ontology_term=KEGG_ENZYME:6.1.1.1
fig|235572.7.peg.181	1463	549	-0.554701	8.71e-17	3.75e-16	Integral membrane protein YggT2C involved in response to extracytoplasmic stress (osmotic shock)
fig|235572.7.peg.182	940	465	-0.156079	0.0443422	0.0585237	Dihydrodipicolinate reductase (EC 1.3.1.26);Ontology_term=KEGG_ENZYME:1.3.1.26
fig|235572.7.peg.183	779	455	0.0835944	0.306788	0.340489	hypothetical protein
fig|235572.7.peg.184	8111	4364	-0.0348775	0.176983	0.211658	Carbamoyl-phosphate synthase small chain (EC 6.3.5.5);Ontology_term=KEGG_ENZYME:6.3.5.5
fig|235572.7.peg.185	21378	11903	0.0145495	0.354957	0.388068	Carbamoyl-phosphate synthase large chain (EC 6.3.5.5);Ontology_term=KEGG_ENZYME:6.3.5.5
fig|235572.7.peg.186	2496	1580	0.199658	8.2e-06	1.55e-05	Transcription elongation factor GreA
fig|235572.7.peg.187	13688	8321	0.141268	2.22e-13	7.76e-13	Cell division protein FtsH (EC 3.4.24.-);Ontology_term=KEGG_ENZYME:3.4.24.-
fig|235572.7.peg.188	4418	2612	0.101113	0.00312366	0.00471769	Transcription termination protein NusA
fig|235572.7.peg.189	6	1	-1.72561	0.17607	0.211429	hypothetical protein
fig|235572.7.peg.19	1926	920	-0.206551	0.000158912	0.00026158	Glycyl-tRNA synthetase alpha chain (EC 6.1.1.14);Ontology_term=KEGG_ENZYME:6.1.1.14
fig|235572.7.peg.190	14610	6581	-0.291226	1.41e-47	2.59e-46	Translation initiation factor 2
fig|235572.7.peg.191	2467	1198	-0.182779	0.000145592	0.000241008	hypothetical protein
fig|235572.7.peg.192	2854	1250	-0.331706	4.98e-13	1.66e-12	hypothetical protein
fig|235572.7.peg.193	13039	6590	-0.125132	1.43e-09	3.84e-09	Phenylalanyl-tRNA synthetase beta chain (EC 6.1.1.20);Ontology_term=KEGG_ENZYME:6.1.1.20
fig|235572.7.peg.194	6104	3659	0.121046	2.99e-05	5.4e-05	Phenylalanyl-tRNA synthetase alpha chain (EC 6.1.1.20);Ontology_term=KEGG_ENZYME:6.1.1.20
fig|235572.7.peg.195	2099	1685	0.542398	4.39e-32	4.02e-31	LSU ribosomal protein L20p
fig|235572.7.peg.196	411	258	0.187584	0.089901	0.112568	LSU ribosomal protein L35p
fig|235572.7.peg.197	5250	3181	0.136514	1.2e-05	2.24e-05	Translation initiation factor 3
fig|235572.7.peg.198	107	49	-0.267406	0.254316	0.288816	hypothetical protein
fig|235572.7.peg.199	164	78	-0.212799	0.256896	0.29062	hypothetical protein
fig|235572.7.peg.2	18934	11332	0.118774	4.72e-13	1.59e-12	Chaperone protein DnaJ
fig|235572.7.peg.20	759	395	-0.0828961	0.331105	0.364713	hypothetical protein
fig|235572.7.peg.200	212	102	-0.196144	0.233418	0.270323	hypothetical protein
fig|235572.7.peg.201	667	337	-0.125587	0.17066	0.205775	ABC transporter2C ATP-binding protein
fig|235572.7.peg.202	5489	2547	-0.248393	2.59e-14	1.01e-13	hypothetical protein
fig|235572.7.peg.203	2956	1355	-0.266002	2.45e-09	6.34e-09	3-dehydroquinate dehydratase II (EC 4.2.1.10);Ontology_term=KEGG_ENZYME:4.2.1.10
fig|235572.7.peg.204	5349	2359	-0.321743	6.8e-22	3.83e-21	Glutamate-aspartate carrier protein
fig|235572.7.peg.205	1900	1098	0.0682298	0.193744	0.228899	52C10-methylenetetrahydrofolate reductase (EC 1.5.1.20);Ontology_term=KEGG_ENZYME:1.5.1.20
fig|235572.7.peg.206	275	129	-0.232709	0.109598	0.135494	hypothetical protein
fig|235572.7.peg.207	874	421	-0.194462	0.0164067	0.0231114	galactose-proton symport of transport system
fig|235572.7.peg.208	735	305	-0.409584	7.99e-06	1.52e-05	hypothetical protein
fig|235572.7.peg.209	578	318	-0.00269158	0.977724	0.977724	hypothetical protein
fig|235572.7.peg.21	3602	1881	-0.0779472	0.0461768	0.0606717	Threonine dehydratase biosynthetic (EC 4.3.1.19);Ontology_term=KEGG_ENZYME:4.3.1.19
fig|235572.7.peg.210	1209	550	-0.27696	7.4019e-05	0.000127574	Glucose-6-phosphate 1-dehydrogenase (EC 1.1.1.49);Ontology_term=KEGG_ENZYME:1.1.1.49
fig|235572.7.peg.211	3768	1967	-0.0784509	0.0401434	0.0532218	Glucokinase (EC 2.7.1.2);Ontology_term=KEGG_ENZYME:2.7.1.2
fig|235572.7.peg.212	680	323	-0.214649	0.0199013	0.0275051	Peptide deformylase (EC 3.5.1.88);Ontology_term=KEGG_ENZYME:3.5.1.88
fig|235572.7.peg.213	334	253	0.45864	8.94e-05	0.000153191	Shikimate 5-dehydrogenase I alpha (EC 1.1.1.25);Ontology_term=KEGG_ENZYME:1.1.1.25
fig|235572.7.peg.214	2487	1231	-0.155225	0.00113621	0.00177079	Glutaminyl-tRNA synthetase (EC 6.1.1.18);Ontology_term=KEGG_ENZYME:6.1.1.18
fig|235572.7.peg.215	2178	908	-0.402889	3.68e-14	1.38e-13	Cysteinyl-tRNA synthetase (EC 6.1.1.16);Ontology_term=KEGG_ENZYME:6.1.1.16
fig|235572.7.peg.216	1520	832	-0.0100647	0.865687	0.880717	hypothetical protein
fig|235572.7.peg.217	564	252	-0.30292	0.00321089	0.00482456	hypothetical protein
fig|235572.7.peg.218	3179	1865	0.0899538	0.0260633	0.0355189	hypothetical protein
fig|235572.7.peg.219	880	636	0.390874	8.46e-08	1.89e-07	ATP-dependent Clp protease proteolytic subunit (EC 3.4.21.92);Ontology_term=KEGG_ENZYME:3.4.21.92
fig|235572.7.peg.22	649	227	-0.656175	1.19e-10	3.48e-10	Ferredoxin--NADP(+) reductase (EC 1.18.1.2);Ontology_term=KEGG_ENZYME:1.18.1.2
fig|235572.7.peg.220	843	535	0.203357	0.00827705	0.0119467	ATP-dependent Clp protease proteolytic subunit (EC 3.4.21.92);Ontology_term=KEGG_ENZYME:3.4.21.92
fig|235572.7.peg.221	2637	1460	0.00642195	0.886613	0.895785	ATP-dependent Clp protease ATP-binding subunit ClpX
fig|235572.7.peg.222	760	450	0.103277	0.210798	0.247055	hypothetical protein
fig|235572.7.peg.223	3468	1634	-0.226345	3.09e-08	7.3e-08	Cardiolipin synthetase (EC 2.7.8.-);Ontology_term=KEGG_ENZYME:2.7.8.-
fig|235572.7.peg.224	7046	2893	-0.424887	1.61e-46	2.48e-45	Mg/Co/Ni transporter MgtE / CBS domain
fig|235572.7.peg.225	8674	3379	-0.50075	2.59e-76	8.44e-75	Aspartyl-tRNA synthetase (EC 6.1.1.12);Ontology_term=KEGG_ENZYME:6.1.1.12
fig|235572.7.peg.226	1001	732	0.407825	2.25e-09	5.93e-09	hypothetical protein
fig|235572.7.peg.227	604	175	-0.927842	5.21e-17	2.31e-16	hypothetical protein
fig|235572.7.peg.228	1037	549	-0.0581867	0.423207	0.452553	hypothetical protein
fig|235572.7.peg.229	1910	762	-0.466359	4.76e-16	2.02e-15	Lipoate synthase
fig|235572.7.peg.23	238	132	0.00892751	0.952518	0.95578	hypothetical protein
fig|235572.7.peg.230	477	286	0.121377	0.242519	0.276491	hypothetical protein
fig|235572.7.peg.231	1048	586	0.020685	0.7717	0.796156	hypothetical protein
fig|235572.7.peg.232	1008	494	-0.169562	0.0240123	0.0328767	hypothetical protein
fig|235572.7.peg.233	7793	3266	-0.395303	4.56e-45	6.07e-44	Aspartokinase (EC 2.7.2.4);Ontology_term=KEGG_ENZYME:2.7.2.4
fig|235572.7.peg.234	1833	910	-0.150917	0.00656641	0.00957193	Alanyl-tRNA synthetase (EC 6.1.1.7);Ontology_term=KEGG_ENZYME:6.1.1.7
fig|235572.7.peg.235	8077	3900	-0.190994	6.96e-13	2.29e-12	Leucyl-tRNA synthetase (EC 6.1.1.4);Ontology_term=KEGG_ENZYME:6.1.1.4
fig|235572.7.peg.236	724	420	0.0737508	0.385539	0.415305	Metal-dependent hydrolase YbeY2C involved in rRNA and/or ribosome maturation and assembly
fig|235572.7.peg.237	11097	6884	0.1705	1.18e-15	4.95e-15	Tryptophan synthase beta chain (EC 4.2.1.20);Ontology_term=KEGG_ENZYME:4.2.1.20
fig|235572.7.peg.238	5318	3113	0.086773	0.00549986	0.00817999	Tryptophan synthase alpha chain (EC 4.2.1.20);Ontology_term=KEGG_ENZYME:4.2.1.20
fig|235572.7.peg.239	135	102	0.454961	0.0135483	0.0193642	4Fe-4S ferredoxin2C iron-sulfur binding
fig|235572.7.peg.24	812	317	-0.497646	1.95e-08	4.73e-08	Inner membrane protein translocase component YidC2C long form
fig|235572.7.peg.240	5008	2510	-0.137196	4.1895e-05	7.44e-05	Alkyl hydroperoxide reductase protein C (EC 1.6.4.-);Ontology_term=KEGG_ENZYME:1.6.4.-
fig|235572.7.peg.241	8296	4090	-0.160964	7.04e-10	2e-09	Valyl-tRNA synthetase (EC 6.1.1.9);Ontology_term=KEGG_ENZYME:6.1.1.9
fig|235572.7.peg.242	14362	7372	-0.102778	1.61e-07	3.56e-07	Acetylornithine aminotransferase (EC 2.6.1.11);Ontology_term=KEGG_ENZYME:2.6.1.11
fig|235572.7.peg.243	12907	6722	-0.0818401	7.25e-05	0.000125667	Translation elongation factor LepA
fig|235572.7.peg.244	69228	52936	0.472245	0	0	Heat shock protein 60 family chaperone GroEL
fig|235572.7.peg.245	11721	7499	0.215026	1.32e-25	8.44e-25	Heat shock protein 60 family co-chaperone GroES
fig|235572.7.peg.246	5595	3924	0.347538	7.83e-33	7.4e-32	Argininosuccinate synthase (EC 6.3.4.5);Ontology_term=KEGG_ENZYME:6.3.4.5
fig|235572.7.peg.247	819	565	0.323739	2.33e-05	4.27e-05	Glutaredoxin-related protein
fig|235572.7.peg.248	3070	1426	-0.246914	1.5e-08	3.69e-08	Scaffold protein for [4Fe-4S] cluster assembly ApbC2C MRP-like
fig|235572.7.peg.249	1090	435	-0.46589	9.03e-10	2.5e-09	hypothetical protein
fig|235572.7.peg.25	3275	1542	-0.227341	6.57e-08	1.52e-07	GTPase and tRNA-U34 5-formylation enzyme TrmE
fig|235572.7.peg.250	14114	6884	-0.176457	1.34e-18	6.54e-18	Anthranilate synthase2C aminase component (EC 4.1.3.27);Ontology_term=KEGG_ENZYME:4.1.3.27
fig|235572.7.peg.251	3704	1874	-0.123612	0.00146754	0.00225126	Anthranilate synthase2C amidotransferase component (EC 4.1.3.27);Ontology_term=KEGG_ENZYME:4.1.3.27
fig|235572.7.peg.252	4842	2521	-0.0822558	0.0147593	0.0208912	Anthranilate phosphoribosyltransferase (EC 2.4.2.18);Ontology_term=KEGG_ENZYME:2.4.2.18
fig|235572.7.peg.253	1575	522	-0.733879	1.69e-28	1.27e-27	Indole-3-glycerol phosphate synthase (EC 4.1.1.48);Ontology_term=KEGG_ENZYME:4.1.1.48
fig|235572.7.peg.254	2615	1696	0.234676	6.72e-08	1.53e-07	hypothetical protein
fig|235572.7.peg.255	3554	1576	-0.313825	1.95e-14	7.84e-14	LSU ribosomal protein L25p
fig|235572.7.peg.256	8523	3809	-0.302598	2.04e-30	1.62e-29	Ribose-phosphate pyrophosphokinase (EC 2.7.6.1);Ontology_term=KEGG_ENZYME:2.7.6.1
fig|235572.7.peg.257	3250	1542	-0.216286	2.9e-07	6.2e-07	Peptide chain release factor 1
fig|235572.7.peg.258	1652	692	-0.396019	8.63e-11	2.56e-10	lycopene cyclase
fig|235572.7.peg.259	1087	565	-0.084678	0.234911	0.27098	phytoene synthase
fig|235572.7.peg.26	5126	2612	-0.113327	0.000586066	0.000923211	tRNA uridine 5-carboxymethylaminomethyl modification enzyme GidA
fig|235572.7.peg.260	1934	890	-0.260359	2.29e-06	4.56e-06	Phytoene dehydrogenase (EC 1.14.99.-);Ontology_term=KEGG_ENZYME:1.14.99.-
fig|235572.7.peg.261	2465	1103	-0.300804	9.24e-10	2.53e-09	Aspartyl-tRNA(Asn) amidotransferase subunit B (EC 6.3.5.6) @ Glutamyl-tRNA(Gln) amidotransferase subunit B (EC 6.3.5.7);Ontology_term=KEGG_ENZYME:6.3.5.6,KEGG_ENZYME:6.3.5.7
fig|235572.7.peg.262	5855	2446	-0.399894	5.67e-35	5.54e-34	Aspartyl-tRNA(Asn) amidotransferase subunit A (EC 6.3.5.6) @ Glutamyl-tRNA(Gln) amidotransferase subunit A (EC 6.3.5.7);Ontology_term=KEGG_ENZYME:6.3.5.6,KEGG_ENZYME:6.3.5.7
fig|235572.7.peg.263	125	59	-0.22379	0.298828	0.334186	hypothetical protein
fig|235572.7.peg.264	2401	1134	-0.222864	5.69e-06	1.11e-05	ATP phosphoribosyltransferase (EC 2.4.2.17);Ontology_term=KEGG_ENZYME:2.4.2.17
fig|235572.7.peg.265	1051	470	-0.301679	6.14e-05	0.000107064	LSU ribosomal protein L13p (L13Ae)
fig|235572.7.peg.266	3912	1875	-0.201665	1.43e-07	3.17e-07	SSU ribosomal protein S9p (S16e)
fig|235572.7.peg.267	5120	2478	-0.187616	1.96e-08	4.71e-08	rRNA small subunit methyltransferase H
fig|235572.7.peg.268	9346	4451	-0.210868	1.89e-17	8.67e-17	DNA mismatch repair protein MutS
fig|235572.7.peg.269	1528	699	-0.268929	1.48e-05	2.7356e-05	hypothetical protein
fig|235572.7.peg.27	70	19	-1.022	0.00198894	0.00301948	hypothetical protein
fig|235572.7.peg.270	8434	3450	-0.43027	1.26e-56	2.65e-55	membrane protein2C putative
fig|235572.7.peg.271	2564	1149	-0.298666	5.58e-10	1.59e-09	Homoserine kinase (EC 2.7.1.39);Ontology_term=KEGG_ENZYME:2.7.1.39
fig|235572.7.peg.272	3516	1835	-0.0788039	0.046465	0.0607778	Histidinol-phosphate aminotransferase (EC 2.6.1.9);Ontology_term=KEGG_ENZYME:2.6.1.9
fig|235572.7.peg.273	5784	4228	0.407259	8.16e-47	1.33e-45	Imidazole glycerol phosphate synthase cyclase subunit (EC 4.1.3.-);Ontology_term=KEGG_ENZYME:4.1.3.-
fig|235572.7.peg.274	2298	1446	0.19104	4.35e-05	7.6696e-05	Phosphoribosylformimino-5-aminoimidazole carboxamide ribotide isomerase (EC 5.3.1.16);Ontology_term=KEGG_ENZYME:5.3.1.16
fig|235572.7.peg.275	276	226	0.571006	6.16e-06	1.19e-05	hypothetical protein
fig|235572.7.peg.276	389	210	-0.0300297	0.799225	0.821659	hypothetical protein
fig|235572.7.peg.277	5743	3093	-0.0334466	0.276091	0.309941	Imidazole glycerol phosphate synthase amidotransferase subunit (EC 2.4.2.-);Ontology_term=KEGG_ENZYME:2.4.2.-
fig|235572.7.peg.278	7872	4879	0.169206	2.3e-11	6.88e-11	Imidazoleglycerol-phosphate dehydratase (EC 4.2.1.19);Ontology_term=KEGG_ENZYME:4.2.1.19
fig|235572.7.peg.279	4868	2132	-0.331771	3.63e-21	2.01e-20	Ribosomal large subunit pseudouridine synthase D (EC 4.2.1.70);Ontology_term=KEGG_ENZYME:4.2.1.70
fig|235572.7.peg.28	569	270	-0.216118	0.0320572	0.0432846	hypothetical protein
fig|235572.7.peg.280	15566	6551	-0.38926	5.18e-86	1.9e-84	Multiple antibiotic resistance protein MarC
fig|235572.7.peg.281	15697	11256	0.379557	2.3e-107	1.35e-105	Acetolactate synthase large subunit (EC 2.2.1.6);Ontology_term=KEGG_ENZYME:2.2.1.6
fig|235572.7.peg.282	4475	3931	0.67236	9.42e-106	4.6e-104	Acetolactate synthase small subunit (EC 2.2.1.6);Ontology_term=KEGG_ENZYME:2.2.1.6
fig|235572.7.peg.283	15978	12707	0.528888	2.08e-221	1.52e-219	Ketol-acid reductoisomerase (EC 1.1.1.86);Ontology_term=KEGG_ENZYME:1.1.1.86
fig|235572.7.peg.284	1140	987	0.651439	2.11e-26	1.44e-25	SSU ribosomal protein S16p
fig|235572.7.peg.285	1333	675	-0.122366	0.0589565	0.0757643	16S rRNA processing protein RimM
fig|235572.7.peg.286	4066	2568	0.196386	2.17e-08	5.17e-08	LSU ribosomal protein L19p
fig|235572.7.peg.287	10285	6442	0.18439	6.58e-17	2.88e-16	Homoserine dehydrogenase (EC 1.1.1.3);Ontology_term=KEGG_ENZYME:1.1.1.3
fig|235572.7.peg.288	15539	7340	-0.222691	6.13e-31	5.13e-30	Threonine synthase (EC 4.2.3.1);Ontology_term=KEGG_ENZYME:4.2.3.1
fig|235572.7.peg.289	1835	817	-0.308021	6.61e-08	1.51e-07	hypothetical protein
fig|235572.7.peg.29	1295	698	-0.032302	0.617709	0.644088	ATP synthase A chain (EC 3.6.3.14);Ontology_term=KEGG_ENZYME:3.6.3.14
fig|235572.7.peg.290	1278	537	-0.391543	1.63e-08	3.99e-08	tmRNA-binding protein SmpB
fig|235572.7.peg.291	5622	3561	0.20055	1.7e-11	5.15e-11	Heat shock protein GrpE
fig|235572.7.peg.3	3961	2014	-0.11645	0.00191594	0.00292381	NADH-ubiquinone oxidoreductase chain N (EC 1.6.5.3);Ontology_term=KEGG_ENZYME:1.6.5.3
fig|235572.7.peg.30	2165	1269	0.0886762	0.0703753	0.0892639	ATP synthase C chain (EC 3.6.3.14);Ontology_term=KEGG_ENZYME:3.6.3.14
fig|235572.7.peg.31	2800	1764	0.192775	5.22e-06	1.02e-05	ATP synthase B chain (EC 3.6.3.14);Ontology_term=KEGG_ENZYME:3.6.3.14
fig|235572.7.peg.32	228	116	-0.115558	0.460344	0.486935	hypothetical protein
fig|235572.7.peg.33	9403	6466	0.319104	1.89e-45	2.64e-44	ATP synthase alpha chain (EC 3.6.3.14);Ontology_term=KEGG_ENZYME:3.6.3.14
fig|235572.7.peg.34	917	557	0.140107	0.0605499	0.0774721	ATP synthase gamma chain (EC 3.6.3.14);Ontology_term=KEGG_ENZYME:3.6.3.14
fig|235572.7.peg.35	12723	8397	0.259858	3.18e-40	3.59e-39	ATP synthase beta chain (EC 3.6.3.14);Ontology_term=KEGG_ENZYME:3.6.3.14
fig|235572.7.peg.36	2085	1338	0.219382	6.997e-06	1.34e-05	ATP synthase epsilon chain (EC 3.6.3.14);Ontology_term=KEGG_ENZYME:3.6.3.14
fig|235572.7.peg.37	6212	3313	-0.0475685	0.108004	0.13466	Ornithine carbamoyltransferase (EC 2.1.3.3);Ontology_term=KEGG_ENZYME:2.1.3.3
fig|235572.7.peg.38	3399	1925	0.0390992	0.321489	0.355457	hypothetical protein
fig|235572.7.peg.39	2447	1504	0.157142	0.000560662	0.000887968	3-isopropylmalate dehydratase small subunit (EC 4.2.1.33);Ontology_term=KEGG_ENZYME:4.2.1.33
fig|235572.7.peg.4	7580	3322	-0.330795	6.53e-32	5.79e-31	NADH-ubiquinone oxidoreductase chain M (EC 1.6.5.3);Ontology_term=KEGG_ENZYME:1.6.5.3
fig|235572.7.peg.40	10035	5099	-0.117403	6.19e-07	1.29e-06	3-isopropylmalate dehydrogenase (EC 1.1.1.85);Ontology_term=KEGG_ENZYME:1.1.1.85
fig|235572.7.peg.41	6272	3919	0.180911	1.65e-10	4.78e-10	Aspartate-semialdehyde dehydrogenase (EC 1.2.1.11);Ontology_term=KEGG_ENZYME:1.2.1.11
fig|235572.7.peg.42	4383	2477	0.0360263	0.299737	0.333928	tRNA pseudouridine synthase A (EC 4.2.1.70);Ontology_term=KEGG_ENZYME:4.2.1.70
fig|235572.7.peg.43	4276	1738	-0.439483	1.25e-30	1.02e-29	Phosphoribosylanthranilate isomerase (EC 5.3.1.24);Ontology_term=KEGG_ENZYME:5.3.1.24
fig|235572.7.peg.44	3014	1333	-0.317651	1.01e-12	3.26e-12	Transporter2C LysE family
fig|235572.7.peg.45	8124	3415	-0.390954	5.43e-46	7.95e-45	Seryl-tRNA synthetase (EC 6.1.1.11);Ontology_term=KEGG_ENZYME:6.1.1.11
fig|235572.7.peg.46	4635	1812	-0.495635	8.12e-41	9.51e-40	GTP-binding protein EngA
fig|235572.7.peg.47	3796	1381	-0.599416	7.08e-47	1.22e-45	Histidyl-tRNA synthetase (EC 6.1.1.21);Ontology_term=KEGG_ENZYME:6.1.1.21
fig|235572.7.peg.48	8897	5494	0.163889	6.01e-12	1.83e-11	ATP-dependent protease La (EC 3.4.21.53) Type I;Ontology_term=KEGG_ENZYME:3.4.21.53
fig|235572.7.peg.49	11695	6844	0.086371	4.07e-05	7.31e-05	Dihydroxy-acid dehydratase (EC 4.2.1.9);Ontology_term=KEGG_ENZYME:4.2.1.9
fig|235572.7.peg.5	4951	1984	-0.459957	3.86e-38	3.9e-37	NADH-ubiquinone oxidoreductase chain L (EC 1.6.5.3);Ontology_term=KEGG_ENZYME:1.6.5.3
fig|235572.7.peg.50	160	122	0.46816	0.00556675	0.00823767	hypothetical protein
fig|235572.7.peg.51	443	247	0.0165555	0.880089	0.89227	hypothetical protein
fig|235572.7.peg.52	3846	2542	0.261956	2.06e-13	7.27e-13	ATP phosphoribosyltransferase regulatory subunit (EC 2.4.2.17);Ontology_term=KEGG_ENZYME:2.4.2.17
fig|235572.7.peg.53	9676	4669	-0.191946	2.8e-15	1.16e-14	Iron-sulfur cluster assembly protein SufB
fig|235572.7.peg.54	2469	1457	0.0984252	0.0316677	0.0429567	Iron-sulfur cluster assembly ATPase protein SufC
fig|235572.7.peg.55	1207	523	-0.347192	9.4e-07	1.91e-06	hypothetical protein
fig|235572.7.peg.56	4688	2362	-0.129612	0.000177325	0.000290258	Cysteine desulfurase (EC 2.8.1.7)2C SufS subfamily;Ontology_term=KEGG_ENZYME:2.8.1.7
fig|235572.7.peg.57	1422	519	-0.594764	2.43e-18	1.17e-17	tRNA-specific 2-thiouridylase MnmA
fig|235572.7.peg.58	1072	488	-0.276001	0.000199781	0.000321626	Translation initiation factor 1
fig|235572.7.peg.59	4878	2137	-0.331352	3.69e-21	2e-20	ABC transporter2C ATP binding component
fig|235572.7.peg.6	505	251	-0.149245	0.158281	0.191637	NADH-ubiquinone oxidoreductase chain K (EC 1.6.5.3);Ontology_term=KEGG_ENZYME:1.6.5.3
fig|235572.7.peg.60	4057	1967	-0.185065	8.15e-07	1.68e-06	ABC-type multidrug transport system2C permease component
fig|235572.7.peg.61	8519	4015	-0.225933	4.29e-18	2.03e-17	6-phosphogluconate dehydrogenase2C decarboxylating (EC 1.1.1.44);Ontology_term=KEGG_ENZYME:1.1.1.44
fig|235572.7.peg.62	777	424	-0.0144992	0.861828	0.882922	preprotein translocase SecE subunit
fig|235572.7.peg.63	2244	1174	-0.0752891	0.128445	0.158127	Transcription antitermination protein NusG
fig|235572.7.peg.64	1738	1104	0.204663	0.000134817	0.00022444	LSU ribosomal protein L11p (L12e)
fig|235572.7.peg.65	2558	1586	0.169728	0.00013438	0.00022499	LSU ribosomal protein L1p (L10Ae)
fig|235572.7.peg.66	1076	647	0.125511	0.0692709	0.0882451	hypothetical protein
fig|235572.7.peg.67	1291	969	0.445431	8.32e-14	3.08e-13	LSU ribosomal protein L7/L12 (P1/P2)
fig|235572.7.peg.68	24221	15944	0.256106	3.64e-73	9.7e-72	DNA-directed RNA polymerase beta subunit (EC 2.7.7.6);Ontology_term=KEGG_ENZYME:2.7.7.6
fig|235572.7.peg.69	36888	22027	0.115473	6.76e-23	4.04e-22	DNA-directed RNA polymerase beta' subunit (EC 2.7.7.6);Ontology_term=KEGG_ENZYME:2.7.7.6
fig|235572.7.peg.7	1379	639	-0.250383	0.000120987	0.000204909	NADH-ubiquinone oxidoreductase chain J (EC 1.6.5.3);Ontology_term=KEGG_ENZYME:1.6.5.3
fig|235572.7.peg.70	1804	1227	0.303287	4.55e-09	1.16e-08	SSU ribosomal protein S12p (S23e)
fig|235572.7.peg.71	2144	1551	0.392245	4.63e-17	2.09e-16	SSU ribosomal protein S7p (S5e)
fig|235572.7.peg.72	17091	11619	0.3026	5.3e-73	1.29e-71	Translation elongation factor G
fig|235572.7.peg.73	13908	9910	0.370393	1.59e-90	6.64e-89	Translation elongation factor Tu
fig|235572.7.peg.74	1237	984	0.529236	1.26e-18	6.26e-18	SSU ribosomal protein S10p (S20e)
fig|235572.7.peg.75	3098	2411	0.497646	6.91e-39	7.49e-38	LSU ribosomal protein L3p (L3e)
fig|235572.7.peg.76	2830	1715	0.136758	0.00129193	0.00200284	LSU ribosomal protein L4p (L1e)
fig|235572.7.peg.77	684	415	0.138466	0.109295	0.135693	LSU ribosomal protein L23p (L23Ae)
fig|235572.7.peg.78	4715	3071	0.240802	9.34e-14	3.42e-13	LSU ribosomal protein L2p (L8e)
fig|235572.7.peg.79	694	518	0.437368	8.05e-08	1.81e-07	SSU ribosomal protein S19p (S15e)
fig|235572.7.peg.8	3819	1568	-0.424918	5.78e-26	3.85e-25	NADH-ubiquinone oxidoreductase chain I (EC 1.6.5.3);Ontology_term=KEGG_ENZYME:1.6.5.3
fig|235572.7.peg.80	2471	1336	-0.0278239	0.552201	0.57991	LSU ribosomal protein L22p (L17e)
fig|235572.7.peg.81	3359	2424	0.388709	2.21e-25	1.38e-24	SSU ribosomal protein S3p (S3e)
fig|235572.7.peg.82	2486	1691	0.303402	5.72e-12	1.76e-11	LSU ribosomal protein L16p (L10e)
fig|235572.7.peg.83	249	203	0.564685	2.22e-05	4.08e-05	ribosomal protein L29
fig|235572.7.peg.84	588	352	0.11911	0.203057	0.238938	SSU ribosomal protein S17p (S11e)
fig|235572.7.peg.85	3843	2376	0.165653	4.97e-06	9.78e-06	LSU ribosomal protein L14p (L23e)
fig|235572.7.peg.86	1524	1241	0.562991	1.27e-25	8.28e-25	LSU ribosomal protein L24p (L26e)
fig|235572.7.peg.87	7101	3266	-0.261146	9.74e-20	5.19e-19	LSU ribosomal protein L5p (L11e)
fig|235572.7.peg.88	2986	1719	0.0627065	0.13459	0.165	ribosomal protein S14
fig|235572.7.peg.89	5139	2538	-0.158444	1.8e-06	3.6e-06	SSU ribosomal protein S8p (S15Ae)
fig|235572.7.peg.9	3164	1556	-0.164556	0.000102039	0.000173822	NADH-ubiquinone oxidoreductase chain H (EC 1.6.5.3);Ontology_term=KEGG_ENZYME:1.6.5.3
fig|235572.7.peg.90	3441	2433	0.35926	3.35e-22	1.92e-21	LSU ribosomal protein L6p (L9e)
fig|235572.7.peg.91	1689	964	0.0502869	0.368002	0.39935	LSU ribosomal protein L18p (L5e)
fig|235572.7.peg.92	3418	2181	0.211189	3.15e-08	7.39e-08	SSU ribosomal protein S5p (S2e)
fig|235572.7.peg.93	1404	985	0.348004	2.22e-09	5.92e-09	LSU ribosomal protein L15p (L27Ae)
fig|235572.7.peg.94	10127	4629	-0.270083	3.31e-29	2.55e-28	Preprotein translocase secY subunit (TC 3.A.5.1.1)
fig|235572.7.peg.95	468	233	-0.146827	0.181302	0.215066	LSU ribosomal protein L36p
fig|235572.7.peg.96	1265	939	0.429411	1.21e-12	3.86e-12	SSU ribosomal protein S13p (S18e)
fig|235572.7.peg.97	841	468	0.0137539	0.862957	0.880998	SSU ribosomal protein S11p (S14e)
fig|235572.7.peg.98	3653	2283	0.1812	1.05e-06	2.12e-06	SSU ribosomal protein S4p (S9e)
fig|235572.7.peg.99	5360	3624	0.294701	9.79e-23	5.74e-22	DNA-directed RNA polymerase alpha subunit (EC 2.7.7.6);Ontology_term=KEGG_ENZYME:2.7.7.6
ambiguous read	162317	95809
no feature read	605069	310875
