# Supplementary material for: Transcriptome analyses suggest a novel hypothesis for whitefly adaptation to tobacco
Source: Sci Rep. 2017 Sep 21;7:12102. doi: 10.1038/s41598-017-12387-3 (PMC5608870; doi:10.1038/s41598-017-12387-3)
Supplement: Supplementary file 4 — Table S3 [file 41598_2017_12387_MOESM4_ESM.xls]

## Sheet: Table S4.
Table S3. Expression level of genes on the genome of Hamiltonella.
Gene ID	Number of reads in C-MED	Number of reads in T-MED	log2(Fold_change) normalized	p-value	q-value(Benjamini et al. 1995)	Description
fig|1163751.6.peg.1	3	6	1.30917	0.185014	0.623239	hypothetical protein
fig|1163751.6.peg.10	141	109	-0.0622002	0.73348	0.932617	ATP-dependent RNA helicase RhlE
fig|1163751.6.peg.100	133	116	0.111865	0.539898	0.871073	Branched-chain amino acid transport system carrier protein
fig|1163751.6.peg.1000	158	301	1.23901	2.31e-19	1.08e-16	hypothetical protein
fig|1163751.6.peg.1001	267	192	-0.166567	0.217754	0.660649	Mg(2+) transport ATPase, P-type (EC 3.6.3.2)
fig|1163751.6.peg.1002	8	6	-0.105871	0.891049	0.976307	hypothetical protein
fig|1163751.6.peg.1003	45	28	-0.375331	0.271662	0.697924	FIG121501: Prophage tail protein
fig|1163751.6.peg.1004	19	6	-1.3538	0.0296733	0.240201	hypothetical protein
fig|1163751.6.peg.1005	85	63	-0.122944	0.605134	0.898373	Phage FluMu protein gp47
fig|1163751.6.peg.1006	22	26	0.550175	0.185972	0.620346	Bacteriophage protein GP46
fig|1163751.6.peg.1007	13	6	-0.80631	0.238858	0.682764	Prophage baseplate assembly protein V
fig|1163751.6.peg.1008	10	12	0.572201	0.351899	0.762246	Prophage baseplate assembly protein V
fig|1163751.6.peg.1009	86	82	0.240454	0.278687	0.709178	FIG022160: hypothetical toxin
fig|1163751.6.peg.101	94	63	-0.268142	0.247522	0.683596	Dihydrodipicolinate reductase (EC 1.3.1.26)
fig|1163751.6.peg.1010	47	59	0.637221	0.023017	0.212936	hypothetical protein
fig|1163751.6.peg.1011	165	137	0.0408767	0.805341	0.954817	FIG003269: Prophage tail protein
fig|1163751.6.peg.1012	3	6	1.30917	0.185014	0.623239	Phage tail/DNA circulation protein
fig|1163751.6.peg.1013	80	56	-0.205406	0.408732	0.807149	Phage tail/DNA circulation protein
fig|1163751.6.peg.1014	22	12	-0.565302	0.262678	0.684676	hypothetical protein
fig|1163751.6.peg.1015	18	13	-0.160318	0.757918	0.938589	hypothetical protein
fig|1163751.6.peg.1016	76	97	0.661152	0.00259694	0.0677367	Mobile element protein
fig|1163751.6.peg.1017	8	5	-0.368905	0.648371	0.916208	hypothetical protein
fig|1163751.6.peg.1018	644	557	0.0997834	0.229448	0.672237	hypothetical protein
fig|1163751.6.peg.1019	108	112	0.361634	0.0622402	0.372252	hypothetical protein
fig|1163751.6.peg.102	27	29	0.41226	0.283724	0.714254	hypothetical protein
fig|1163751.6.peg.1020	39	28	-0.168881	0.633205	0.908449	Putative preQ0 transporter
fig|1163751.6.peg.1021	3	2	-0.275796	0.831975	0.960621	3',5'-cyclic-nucleotide phosphodiesterase (EC 3.1.4.17)
fig|1163751.6.peg.1022	10	9	0.157164	0.811924	0.957785	3',5'-cyclic-nucleotide phosphodiesterase (EC 3.1.4.17)
fig|1163751.6.peg.1023	4	6	0.894129	0.330666	0.757767	hypothetical protein
fig|1163751.6.peg.1024	47	44	0.21401	0.478052	0.845767	hypothetical protein
fig|1163751.6.peg.1025	62	48	-0.060067	0.827355	0.960304	Transcriptional activator RfaH
fig|1163751.6.peg.1026	8	11	0.768598	0.247218	0.685278	hypothetical protein
fig|1163751.6.peg.1027	6	5	0.0461324	0.957676	0.992011	putative ATP/GTP-binding protein remnant
fig|1163751.6.peg.1028	4	2	-0.690833	0.56794	0.880753	hypothetical protein
fig|1163751.6.peg.1029	84	40	-0.761223	0.00438482	0.0895076	hypothetical protein
fig|1163751.6.peg.103	19	25	0.705095	0.105649	0.470722	hypothetical protein
fig|1163751.6.peg.1030	68	52	-0.0778563	0.767886	0.940085	hypothetical protein
fig|1163751.6.peg.1031	219	151	-0.227216	0.131904	0.524823	ATPase provides energy for both assembly of type IV secretion complex and secretion of T-DNA complex (VirB4)
fig|1163751.6.peg.1032	81	63	-0.0534033	0.824398	0.96103	ATPase provides energy for both assembly of type IV secretion complex and secretion of T-DNA complex (VirB4)
fig|1163751.6.peg.1033	1	2	1.30917	0.444117	0.821727	ATPase provides energy for both assembly of type IV secretion complex and secretion of T-DNA complex (VirB4)
fig|1163751.6.peg.1034	78	69	0.132289	0.577507	0.88789	Minor pilin of type IV secretion complex (VirB5)
fig|1163751.6.peg.1035	70	36	-0.650191	0.0235377	0.214582	Virulence-associated protein vagC
fig|1163751.6.peg.1036	58	41	-0.191262	0.511459	0.863777	VapC toxin protein
fig|1163751.6.peg.1037	13	13	0.309167	0.583735	0.885862	hypothetical protein
fig|1163751.6.peg.1038	184	139	-0.0954541	0.552822	0.87983	Integral inner membrane protein of type IV secretion complex (VirB6)
fig|1163751.6.peg.1039	321	317	0.291076	0.0105575	0.152515	Mobile element protein
fig|1163751.6.peg.104	9	10	0.46117	0.485047	0.847367	hypothetical protein
fig|1163751.6.peg.1040	306	235	-0.0717041	0.56362	0.879135	Mobile element protein
fig|1163751.6.peg.1041	98	83	0.0694964	0.745584	0.934717	hypothetical protein
fig|1163751.6.peg.1042	81	79	0.273098	0.229829	0.672303	Stability protein
fig|1163751.6.peg.1043	120	86	-0.171459	0.395537	0.792762	Inner membrane protein forms channel for type IV secretion of T-DNA complex (VirB8)
fig|1163751.6.peg.1044	75	55	-0.138292	0.585867	0.885164	Forms the bulk of type IV secretion complex that spans outer membrane and periplasm (VirB9)
fig|1163751.6.peg.1045	188	122	-0.314685	0.0568954	0.352639	Inner membrane protein forms channel for type IV secretion of T-DNA complex (VirB10)
fig|1163751.6.peg.1046	8	5	-0.368905	0.648371	0.916208	hypothetical protein
fig|1163751.6.peg.1047	27	24	0.139242	0.729843	0.930512	Phage antirepressor protein
fig|1163751.6.peg.1048	41	36	0.12154	0.711143	0.93133	Micrococcal nuclease (thermonuclease) homologs
fig|1163751.6.peg.1049	23	17	-0.126932	0.781433	0.946184	exonuclease( EC:3.1.11.3 )
fig|1163751.6.peg.105	5	7	0.794594	0.342114	0.765781	hypothetical protein
fig|1163751.6.peg.1050	15	10	-0.275796	0.635191	0.907484	hypothetical protein
fig|1163751.6.peg.1051	4	12	1.89413	0.01426	0.171668	hypothetical protein
fig|1163751.6.peg.1052	139	133	0.245508	0.159271	0.576322	Phage terminase large subunit
fig|1163751.6.peg.1053	190	151	-0.0222841	0.886603	0.97685	Phage portal protein
fig|1163751.6.peg.1054	11	13	0.550175	0.34969	0.763626	hypothetical protein
fig|1163751.6.peg.1055	7	9	0.671737	0.352246	0.760365	hypothetical protein
fig|1163751.6.peg.1056	11	8	-0.150265	0.821026	0.960977	hypothetical protein
fig|1163751.6.peg.1057	267	199	-0.114905	0.390949	0.792019	hypothetical protein
fig|1163751.6.peg.1058	114	90	-0.0318701	0.874698	0.980121	Putative autotransporter protein
fig|1163751.6.peg.1059	42	39	0.202252	0.52706	0.866742	autotransporter
fig|1163751.6.peg.106	4421	3692	0.0491966	0.121198	0.498051	Heat shock protein 60 family chaperone GroEL
fig|1163751.6.peg.1060	19	24	0.646202	0.142144	0.539286	hypothetical protein
fig|1163751.6.peg.1061	113	99	0.118344	0.549589	0.879156	Putative autotransporter protein
fig|1163751.6.peg.1062	10	5	-0.690833	0.366538	0.773003	Adenosylmethionine-8-amino-7-oxononanoate aminotransferase (EC 2.6.1.62)
fig|1163751.6.peg.1063	97	83	0.0842934	0.694656	0.925879	Adenosylmethionine-8-amino-7-oxononanoate aminotransferase (EC 2.6.1.62)
fig|1163751.6.peg.1065	163	117	-0.169197	0.328272	0.757365	Putative ABC RTX toxin transporter, fused ATP binding/permease domains
fig|1163751.6.peg.1066	98	71	-0.155796	0.484222	0.849481	Putative ABC associated RTX toxin transporter, HlyD/MFP family
fig|1163751.6.peg.1067	226	171	-0.0931597	0.520685	0.862298	Putative toxin transport protein
fig|1163751.6.peg.1068	204	151	-0.124854	0.416033	0.81133	NADH-ubiquinone oxidoreductase chain F (EC 1.6.5.3)
fig|1163751.6.peg.1069	65	45	-0.221348	0.423584	0.813385	NADH-ubiquinone oxidoreductase chain E (EC 1.6.5.3)
fig|1163751.6.peg.107	1591	992	-0.372355	7.83e-11	1.63e-08	Heat shock protein 60 family co-chaperone GroES
fig|1163751.6.peg.1070	374	299	-0.013726	0.901742	0.982292	NADH-ubiquinone oxidoreductase chain C (EC 1.6.5.3) / NADH-ubiquinone oxidoreductase chain D (EC 1.6.5.3)
fig|1163751.6.peg.1071	225	161	-0.173698	0.238664	0.684292	NADH-ubiquinone oxidoreductase chain B (EC 1.6.5.3)
fig|1163751.6.peg.1072	61	63	0.355709	0.168573	0.593959	NADH ubiquinone oxidoreductase chain A (EC 1.6.5.3)
fig|1163751.6.peg.1073	73	54	-0.12577	0.624197	0.904159	SeqA protein, negative modulator of initiation of replication
fig|1163751.6.peg.1074	145	123	0.0717722	0.683421	0.924021	Esterase ybfF (EC 3.1.-.-)
fig|1163751.6.peg.1075	328	262	-0.0149622	0.899736	0.981815	Putative type-1 secretion protein
fig|1163751.6.peg.1076	274	247	0.159502	0.205797	0.648469	Phosphoglycerate mutase (EC 5.4.2.1)
fig|1163751.6.peg.1077	141	126	0.146895	0.404377	0.801922	hypothetical protein
fig|1163751.6.peg.1078	36	53	0.867162	0.00484245	0.0947304	hypothetical protein
fig|1163751.6.peg.1079	24	14	-0.468441	0.324207	0.753075	S-adenosylmethionine:tRNA ribosyltransferase-isomerase (EC 5.-.-.-)
fig|1163751.6.peg.108	147	124	0.0636908	0.715962	0.931148	ATP-dependent DNA helicase RecG (EC 3.6.1.-)
fig|1163751.6.peg.1080	85	61	-0.169487	0.479545	0.846414	tRNA-guanine transglycosylase (EC 2.4.2.29)
fig|1163751.6.peg.1081	133	99	-0.116759	0.538608	0.872741	Preprotein translocase subunit YajC (TC 3.A.5.1.1)
fig|1163751.6.peg.1082	344	290	0.0628111	0.582974	0.887217	Protein-export membrane protein SecD (TC 3.A.5.1.1)
fig|1163751.6.peg.1083	105	128	0.594921	0.00163655	0.0512239	Protein-export membrane protein SecF (TC 3.A.5.1.1)
fig|1163751.6.peg.1084	165	118	-0.174512	0.310798	0.746391	Rhodanese-related sulfurtransferases
fig|1163751.6.peg.1085	311	235	-0.095087	0.441952	0.821768	Hybrid sensory histidine kinase in two-component regulatory system with EvgA
fig|1163751.6.peg.1086	248	171	-0.227177	0.108911	0.47128	FKBP-type peptidyl-prolyl cis-trans isomerase FkpA precursor (EC 5.2.1.8)
fig|1163751.6.peg.1087	46	36	-0.0444702	0.889093	0.976728	tRNA 5-methylaminomethyl-2-thiouridine synthase TusD
fig|1163751.6.peg.1088	23	36	0.95553	0.0117488	0.158736	tRNA 5-methylaminomethyl-2-thiouridine synthase TusC
fig|1163751.6.peg.1089	35	27	-0.0652287	0.858897	0.971692	hypothetical protein
fig|1163751.6.peg.109	259	222	0.0867744	0.508741	0.863847	GTP pyrophosphokinase (EC 2.7.6.5), (p)ppGpp synthetase II / Guanosine-3',5'-bis(diphosphate) 3'-pyrophosphohydrolase (EC 3.1.7.2)
fig|1163751.6.peg.1090	94	125	0.720362	0.000226632	0.0125181	2-keto-3-deoxy-D-arabino-heptulosonate-7-phosphate synthase I alpha (EC 2.5.1.54)
fig|1163751.6.peg.1092	35	25	-0.17626	0.637474	0.908672	3-dehydroquinate dehydratase II (EC 4.2.1.10)
fig|1163751.6.peg.1093	47	23	-0.72186	0.0418846	0.295711	Biotin carboxyl carrier protein of acetyl-CoA carboxylase
fig|1163751.6.peg.1094	103	106	0.350587	0.0780886	0.403996	Biotin carboxylase of acetyl-CoA carboxylase (EC 6.3.4.14)
fig|1163751.6.peg.1095	87	72	0.0361483	0.87438	0.98035	2-octaprenyl-3-methyl-6-methoxy-1,4-benzoquinol hydroxylase (EC 1.14.13.-)
fig|1163751.6.peg.1096	180	144	-0.0127613	0.936543	0.986996	Cytochrome O ubiquinol oxidase subunit II (EC 1.10.3.-)
fig|1163751.6.peg.1097	6	12	1.30917	0.0608587	0.367501	hypothetical protein
fig|1163751.6.peg.1098	212	154	-0.151967	0.315163	0.752066	Type IV secretion system protein VirD4
fig|1163751.6.peg.1099	116	84	-0.156497	0.444618	0.819423	ATPase provides energy for both assembly of type IV secretion complex and secretion of T-DNA complex (VirB11)
fig|1163751.6.peg.11	510	353	-0.221662	0.0246887	0.219741	hypothetical protein
fig|1163751.6.peg.110	55	38	-0.224265	0.456025	0.825063	DNA-directed RNA polymerase omega subunit (EC 2.7.7.6)
fig|1163751.6.peg.1100	138	93	-0.260199	0.173324	0.601667	Inner membrane protein forms channel for type IV secretion of T-DNA complex (VirB10)
fig|1163751.6.peg.1101	69	43	-0.373093	0.175856	0.605976	Forms the bulk of type IV secretion complex that spans outer membrane and periplasm (VirB9)
fig|1163751.6.peg.1102	26	30	0.515618	0.18042	0.619431	Inner membrane protein forms channel for type IV secretion of T-DNA complex (VirB8)
fig|1163751.6.peg.1103	4	8	1.30917	0.125885	0.507869	hypothetical protein
fig|1163751.6.peg.1104	470	364	-0.0595555	0.551272	0.878854	Resolvase
fig|1163751.6.peg.1105	177	174	0.284505	0.0638496	0.366696	Integral inner membrane protein of type IV secretion complex (VirB6)
fig|1163751.6.peg.1106	65	46	-0.189639	0.490595	0.851513	hypothetical protein
fig|1163751.6.peg.1107	27	22	0.0137109	0.973457	0.99654	hypothetical protein
fig|1163751.6.peg.1108	68	46	-0.254734	0.349016	0.764822	Minor pilin of type IV secretion complex (VirB5)
fig|1163751.6.peg.111	85	92	0.423338	0.0503314	0.322602	Guanylate kinase (EC 2.7.4.8)
fig|1163751.6.peg.1110	76	72	0.231164	0.328366	0.756652	ATPase provides energy for both assembly of type IV secretion complex and secretion of T-DNA complex (VirB4)
fig|1163751.6.peg.1111	131	106	0.00366424	0.984397	0.995529	ATPase provides energy for both assembly of type IV secretion complex and secretion of T-DNA complex (VirB4)
fig|1163751.6.peg.1112	28	26	0.202252	0.605561	0.898297	ATPase provides energy for both assembly of type IV secretion complex and secretion of T-DNA complex (VirB4)
fig|1163751.6.peg.1113	21	20	0.238777	0.595178	0.889924	hypothetical protein
fig|1163751.6.peg.1114	26	17	-0.30381	0.493503	0.848716	hypothetical protein
fig|1163751.6.peg.1115	37	26	-0.199847	0.584305	0.884226	hypothetical protein
fig|1163751.6.peg.1116	57	40	-0.201795	0.493045	0.848706	hypothetical protein
fig|1163751.6.peg.1117	100	89	0.141044	0.500627	0.857826	probable transcription regulator PA1347
fig|1163751.6.peg.1118	42	28	-0.275796	0.427245	0.814585	hypothetical protein
fig|1163751.6.peg.1119	137	110	-0.00750558	0.967387	0.993575	DNA-3-methyladenine glycosylase II (EC 3.2.2.21)
fig|1163751.6.peg.112	85	58	-0.242243	0.318336	0.752941	Riboflavin synthase eubacterial/eukaryotic (EC 2.5.1.9)
fig|1163751.6.peg.1120	31	29	0.212951	0.566513	0.880722	Transposase
fig|1163751.6.peg.1121	239	187	-0.0448056	0.748699	0.9355	Mobile element protein
fig|1163751.6.peg.1122	370	273	-0.129458	0.256313	0.681808	IncQ plasmid conjugative transfer DNA nicking endonuclease TraR (pTi VirD2 homolog)
fig|1163751.6.peg.1123	48	44	0.183636	0.540561	0.871394	DNA distortion protein 1
fig|1163751.6.peg.1124	260	216	0.0416865	0.752318	0.936285	FIG002776: hypothetical protein
fig|1163751.6.peg.1125	42	49	0.531559	0.0784114	0.404551	hypothetical protein
fig|1163751.6.peg.1126	58	62	0.405382	0.122778	0.502348	hypothetical protein
fig|1163751.6.peg.1127	20	16	-0.0127613	0.978834	0.994455	hypothetical protein
fig|1163751.6.peg.1128	48	33	-0.231402	0.472991	0.841172	hypothetical protein
fig|1163751.6.peg.1129	143	91	-0.34291	0.0717581	0.392891	Stability protein StdB
fig|1163751.6.peg.113	42	27	-0.328263	0.349069	0.763602	Type III secretion bridge between inner and outermembrane lipoprotein (YscJ,HrcJ,EscJ, PscJ)
fig|1163751.6.peg.1130	38	25	-0.294905	0.420929	0.813694	hypothetical protein
fig|1163751.6.peg.1131	16	7	-0.883478	0.15773	0.574621	DNA topoisomerase III, TraE-type (EC 5.99.1.2)
fig|1163751.6.peg.1132	500	342	-0.238765	0.0169141	0.184678	DNA topoisomerase III (EC 5.99.1.2)
fig|1163751.6.peg.1133	176	126	-0.172985	0.299307	0.73863	hypothetical protein
fig|1163751.6.peg.1134	95	80	0.0612393	0.778632	0.944314	hypothetical protein
fig|1163751.6.peg.1135	46	25	-0.570539	0.102423	0.463495	FIG00639790: hypothetical protein
fig|1163751.6.peg.1136	13	8	-0.391273	0.539091	0.872393	Putative bacteriophage tail fibre protein
fig|1163751.6.peg.1137	42	45	0.408702	0.185273	0.620218	probable bacteriophage regulatory protein
fig|1163751.6.peg.1138	34	20	-0.456368	0.251975	0.682349	putative phage baseplate component
fig|1163751.6.peg.1139	10	5	-0.690833	0.366538	0.773003	putative bacteriophage baseplate protein
fig|1163751.6.peg.114	20	18	0.157164	0.736486	0.930767	Oxygen-regulated invasion protein OrgA
fig|1163751.6.peg.1140	49	40	0.016385	0.95726	0.992675	Phage baseplate
fig|1163751.6.peg.1141	24	19	-0.0278682	0.949525	0.991222	FIG00698670: hypothetical protein
fig|1163751.6.peg.1142	59	54	0.181411	0.502853	0.860855	Phage tail fibers
fig|1163751.6.peg.1143	38	18	-0.768836	0.0532673	0.333453	Tail fiber assembly protein
fig|1163751.6.peg.1144	40	29	-0.15478	0.657019	0.918067	Phage tail fiber protein
fig|1163751.6.peg.1145	40	28	-0.205406	0.559139	0.878347	DNA-invertase
fig|1163751.6.peg.1146	73	54	-0.12577	0.624197	0.904159	DNA primase (EC 2.7.7.-), phage-associated
fig|1163751.6.peg.1147	54	25	-0.801865	0.0168803	0.185388	IncP-type DNA transfer primase TraC
fig|1163751.6.peg.1148	11	10	0.171663	0.784647	0.945503	hypothetical protein
fig|1163751.6.peg.1149	31	31	0.309167	0.39746	0.794075	Virulence plasmid protein
fig|1163751.6.peg.1150	35	29	0.0378648	0.916329	0.981109	VapC toxin protein
fig|1163751.6.peg.1151	65	34	-0.625738	0.0349404	0.267829	Twitching motility protein PilT
fig|1163751.6.peg.1152	50	39	-0.0492872	0.87209	0.98071	IncI1 plasmid conjugative transfer protein TraI
fig|1163751.6.peg.1153	21	19	0.164777	0.71735	0.930375	hypothetical protein
fig|1163751.6.peg.1154	13	9	-0.221348	0.720465	0.9296	hypothetical protein
fig|1163751.6.peg.1155	0	2	NA	NA	NA	hypothetical protein
fig|1163751.6.peg.1156	34	25	-0.13444	0.721218	0.928658	hypothetical protein
fig|1163751.6.peg.1157	26	21	0.00104449	0.99802	0.999084	hypothetical protein
fig|1163751.6.peg.1158	66	54	0.0196602	0.940473	0.988918	Pili membrane scaffod protein PilV
fig|1163751.6.peg.1159	16	15	0.216057	0.675937	0.925564	hypothetical protein
fig|1163751.6.peg.116	17	12	-0.193334	0.719479	0.929606	Oxygen-regulated invasion protein OrgB
fig|1163751.6.peg.1160	17	16	0.221704	0.658075	0.918176	Phage antirepressor protein
fig|1163751.6.peg.1161	5	7	0.794594	0.342114	0.765781	Site-specific recombinase, phage integrase family
fig|1163751.6.peg.1162	104	73	-0.201448	0.355251	0.759433	hypothetical protein
fig|1163751.6.peg.1163	43	40	0.20483	0.516703	0.864471	hypothetical protein
fig|1163751.6.peg.1164	118	78	-0.288074	0.165383	0.590472	HigA protein (antitoxin to HigB)
fig|1163751.6.peg.1165	61	64	0.378429	0.14142	0.539811	hypothetical protein
fig|1163751.6.peg.1166	46	24	-0.629433	0.0745034	0.398625	Phage terminase small subunit
fig|1163751.6.peg.1167	183	111	-0.412117	0.0155613	0.174994	Phage terminase large subunit
fig|1163751.6.peg.1168	21	16	-0.0831506	0.861085	0.972995	Phage (Mu-like) virion morphogenesis protein
fig|1163751.6.peg.1169	88	55	-0.368905	0.130366	0.520908	Mobile element protein
fig|1163751.6.peg.117	5	4	-0.0127613	0.989416	0.995246	hypothetical protein
fig|1163751.6.peg.1171	16	7	-0.883478	0.15773	0.574621	hypothetical protein
fig|1163751.6.peg.1172	31	38	0.602898	0.0825177	0.406741	hypothetical protein
fig|1163751.6.peg.1173	90	53	-0.454766	0.0631769	0.367895	Phosphoanhydride phosphohydrolase (EC 3.1.3.2) (pH 2.5 acid phosphatase) (AP) / 4- phytase (EC 3.1.3.26)
fig|1163751.6.peg.1174	92	63	-0.237115	0.309106	0.749035	ADA regulatory protein / Methylated-DNA--protein-cysteine methyltransferase (EC 2.1.1.63)
fig|1163751.6.peg.1175	10	8	-0.0127613	0.985033	0.994298	hypothetical protein
fig|1163751.6.peg.1176	140	113	6.27e-05	0.999724	0.999724	Aspartate ammonia-lyase (EC 4.3.1.1)
fig|1163751.6.peg.1177	78	55	-0.194876	0.438147	0.819562	Flagellar biosynthesis protein FlhB
fig|1163751.6.peg.1178	38	33	0.105633	0.75732	0.939397	Flagellar biosynthesis protein FliR
fig|1163751.6.peg.1179	7	6	0.0867744	0.913533	0.981192	Type III secretion inner membrane protein (YscS,homologous to flagellar export components)
fig|1163751.6.peg.118	19	16	0.0612393	0.899973	0.981219	hypothetical protein
fig|1163751.6.peg.1180	87	60	-0.226886	0.34309	0.763416	Type III secretion inner membrane protein (YscR,SpaR,HrcR,EscR,homologous to flagellar export components)
fig|1163751.6.peg.1181	91	99	0.430729	0.0391073	0.286889	Phosphate transport system regulatory protein PhoU
fig|1163751.6.peg.1182	111	86	-0.0589843	0.77439	0.940689	Phosphate transport ATP-binding protein PstB (TC 3.A.1.7.1)
fig|1163751.6.peg.1183	112	100	0.145668	0.461278	0.830566	Phosphate transport system permease protein PstA (TC 3.A.1.7.1)
fig|1163751.6.peg.1184	166	160	0.256055	0.107995	0.471662	Phosphate transport system permease protein PstC (TC 3.A.1.7.1)
fig|1163751.6.peg.1185	159	124	-0.0495199	0.772956	0.941382	Phosphate ABC transporter, periplasmic phosphate-binding protein PstS (TC 3.A.1.7.1)
fig|1163751.6.peg.1186	50	24	-0.749727	0.0300736	0.24136	Type IV pilus biogenesis protein PilM
fig|1163751.6.peg.1187	3	6	1.30917	0.185014	0.623239	Type IV pilus biogenesis protein PilN
fig|1163751.6.peg.119	33	11	-1.2758	0.00619378	0.11078	Acyl carrier protein
fig|1163751.6.peg.1190	6	6	0.309167	0.709711	0.930752	hypothetical protein
fig|1163751.6.peg.1191	74	56	-0.0929317	0.713957	0.933063	Type IV pilus biogenesis protein PilQ
fig|1163751.6.peg.1192	41	37	0.161068	0.621211	0.903668	Phage outer membrane lytic protein Rz; Endopeptidase (EC 3.4.-.-)
fig|1163751.6.peg.1193	48	42	0.116522	0.701115	0.927249	Phage holin
fig|1163751.6.peg.1194	34	24	-0.193334	0.611498	0.903535	hypothetical protein
fig|1163751.6.peg.1195	8	1	-2.69083	0.0261203	0.226055	Phage terminase small subunit
fig|1163751.6.peg.1196	15	8	-0.597724	0.330835	0.756769	Phage terminase large subunit
fig|1163751.6.peg.1197	60	43	-0.171459	0.548033	0.878913	S-adenosylmethionine:tRNA ribosyltransferase-isomerase (EC 5.-.-.-)
fig|1163751.6.peg.1198	240	151	-0.359319	0.0147767	0.174532	Alkyl hydroperoxide reductase subunit C-like protein
fig|1163751.6.peg.1199	144	115	-0.0152682	0.932137	0.984009	Lipoprotein
fig|1163751.6.peg.12	1	1	0.309167	0.879213	0.978467	hypothetical protein
fig|1163751.6.peg.120	153	96	-0.363259	0.0492807	0.319135	Proline/sodium symporter PutP (TC 2.A.21.2.1) @ Propionate/sodium symporter
fig|1163751.6.peg.1200	234	188	-0.00660908	0.962459	0.993677	Glycerol-3-phosphate acyltransferase (EC 2.3.1.15)
fig|1163751.6.peg.1201	123	110	0.148012	0.43255	0.815592	ATP-dependent RNA helicase RhlB
fig|1163751.6.peg.1202	38	36	0.231164	0.489514	0.850423	Thioredoxin
fig|1163751.6.peg.1203	312	253	0.00675814	0.955571	0.992019	3-oxoacyl-[acyl-carrier-protein] synthase, KASI (EC 2.3.1.41)
fig|1163751.6.peg.1204	1	0	NA	NA	NA	hypothetical protein
fig|1163751.6.peg.1205	13	5	-1.06934	0.135574	0.530433	Glutaredoxin 1
fig|1163751.6.peg.1206	98	120	0.601348	0.00207857	0.0591447	N-succinyl-L,L-diaminopimelate desuccinylase (EC 3.5.1.18)
fig|1163751.6.peg.1207	22	16	-0.150265	0.749016	0.934963	FIG138056: a glutathione-dependent thiol reductase
fig|1163751.6.peg.1208	71	65	0.181787	0.461376	0.829947	Periplasmic chorismate mutase I precursor (EC 5.4.99.5)
fig|1163751.6.peg.1209	132	82	-0.377675	0.0582356	0.357407	GTP-binding protein EngB
fig|1163751.6.peg.121	833	634	-0.0846669	0.261205	0.685116	Transcriptional repressor of PutA and PutP / Proline dehydrogenase (EC 1.5.99.8) (Proline oxidase) / Delta-1-pyrroline-5-carboxylate dehydrogenase (EC 1.5.1.12)
fig|1163751.6.peg.1210	206	158	-0.073553	0.627119	0.905946	Aspartate aminotransferase (EC 2.6.1.1)
fig|1163751.6.peg.1211	26	16	-0.391273	0.38506	0.789456	YcfF/hinT protein: a purine nucleoside phosphoramidase
fig|1163751.6.peg.1212	36	28	-0.0534033	0.882409	0.976526	Lipoprotein YcfM, part of a salvage pathway of unknown substrate
fig|1163751.6.peg.1213	2	0	NA	NA	NA	ATP-dependent helicase HrpA
fig|1163751.6.peg.1214	132	99	-0.105871	0.577853	0.886608	Transcription-repair coupling factor
fig|1163751.6.peg.1215	1026	958	0.210234	0.00111293	0.0373227	Thiol peroxidase, Tpx-type (EC 1.11.1.15)
fig|1163751.6.peg.1216	297	259	0.111656	0.360442	0.764007	hypothetical protein
fig|1163751.6.peg.1217	440	374	0.0747015	0.459207	0.82763	Integral membrane protein TerC
fig|1163751.6.peg.1218	358	356	0.301084	0.00513765	0.0984542	GTP cyclohydrolase II (EC 3.5.4.25)
fig|1163751.6.peg.1219	159	121	-0.0848529	0.62318	0.90443	Phosphatidylglycerophosphatase B (EC 3.1.3.27)
fig|1163751.6.peg.122	69	51	-0.126932	0.630801	0.907773	Predicted hydrolase of the metallo-beta-lactamase superfamily, clustered with KDO2-Lipid A biosynthesis genes
fig|1163751.6.peg.1220	19	23	0.584801	0.188738	0.625132	Inner membrane protein yciS
fig|1163751.6.peg.1221	137	100	-0.145009	0.440519	0.820729	Heat shock (predicted periplasmic) protein YciM, precursor
fig|1163751.6.peg.1222	109	82	-0.101466	0.627657	0.906026	Orotidine 5'-phosphate decarboxylase (EC 4.1.1.23)
fig|1163751.6.peg.1223	31	34	0.442433	0.215272	0.656299	Translation initiation factor SUI1-related protein
fig|1163751.6.peg.1224	34	31	0.1759	0.622243	0.904468	YoeB toxin protein
fig|1163751.6.peg.1225	10	3	-1.4278	0.100485	0.462528	hypothetical protein
fig|1163751.6.peg.1226	843	681	0.00128895	0.986065	0.994004	Carbamoyl-phosphate synthase large chain (EC 6.3.5.5)
fig|1163751.6.peg.1227	505	464	0.187008	0.0429303	0.299714	Carbamoyl-phosphate synthase small chain (EC 6.3.5.5)
fig|1163751.6.peg.1228	10	9	0.157164	0.811924	0.957785	hypothetical protein
fig|1163751.6.peg.1229	18	22	0.598673	0.189263	0.622481	hypothetical protein
fig|1163751.6.peg.123	102	81	-0.0234086	0.912633	0.9836	Predicted hydrolase of the metallo-beta-lactamase superfamily, clustered with KDO2-Lipid A biosynthesis genes
fig|1163751.6.peg.1230	252	163	-0.319385	0.025361	0.223606	3,4-dihydroxy-2-butanone 4-phosphate synthase (EC 4.1.99.12)
fig|1163751.6.peg.1231	51	49	0.251451	0.382137	0.786901	Thiol peroxidase, Bcp-type (EC 1.11.1.15)
fig|1163751.6.peg.1232	144	110	-0.0793985	0.661428	0.921486	hypothetical protein
fig|1163751.6.peg.1233	1	5	2.63109	0.0531246	0.333672	hypothetical protein
fig|1163751.6.peg.1234	67	43	-0.330658	0.233703	0.676261	Cell division inhibitor
fig|1163751.6.peg.1235	41	55	0.732974	0.0130291	0.167594	Flavodoxin 1
fig|1163751.6.peg.1236	49	39	-0.0201408	0.947807	0.991633	Ferric uptake regulation protein FUR
fig|1163751.6.peg.1238	122	90	-0.129717	0.51387	0.863191	hypothetical protein
fig|1163751.6.peg.1239	48	25	-0.63194	0.0674992	0.378399	Holo-[acyl-carrier protein] synthase (EC 2.7.8.7)
fig|1163751.6.peg.124	156	103	-0.289735	0.108752	0.471679	Lipid A export ATP-binding/permease protein MsbA (EC 3.6.3.25)
fig|1163751.6.peg.1240	88	78	0.135137	0.545372	0.875391	Pyridoxine 5'-phosphate synthase (EC 2.6.99.2)
fig|1163751.6.peg.1241	88	80	0.171663	0.439502	0.819647	hypothetical protein
fig|1163751.6.peg.1242	10	1	-3.01276	0.00845267	0.133396	hypothetical protein
fig|1163751.6.peg.1243	365	245	-0.265948	0.0237018	0.215034	hypothetical protein
fig|1163751.6.peg.1244	2	1	-0.690833	0.686346	0.923653	hypothetical protein
fig|1163751.6.peg.1245	122	91	-0.113776	0.565846	0.881144	ATP-dependent protease La (EC 3.4.21.53) Type II
fig|1163751.6.peg.1246	41	27	-0.293498	0.405298	0.802055	3-hydroxydecanoyl-[acyl-carrier-protein] dehydratase (EC 4.2.1.60)
fig|1163751.6.peg.1247	95	67	-0.1946	0.392823	0.792398	Ribosomal RNA small subunit methyltransferase C (EC 2.1.1.52)
fig|1163751.6.peg.1248	147	88	-0.431074	0.0238058	0.214939	hypothetical protein
fig|1163751.6.peg.1249	157	132	0.0589402	0.728062	0.931403	ATP-dependent DNA helicase Rep
fig|1163751.6.peg.1250	170	145	0.0796849	0.623473	0.904156	Isocitrate dehydrogenase [NADP] (EC 1.1.1.42)
fig|1163751.6.peg.1251	490	520	0.394897	1.27e-05	0.00119106	Cell division protein FtsX
fig|1163751.6.peg.1252	64	47	-0.136244	0.619887	0.903491	Cell division transporter, ATP-binding protein FtsE (TC 3.A.5.1.1)
fig|1163751.6.peg.1253	66	51	-0.062802	0.814087	0.956132	Signal recognition particle receptor protein FtsY (=alpha subunit) (TC 3.A.5.1.1)
fig|1163751.6.peg.1254	125	97	-0.0567047	0.769871	0.940981	16S rRNA (guanine(966)-N(2))-methyltransferase (EC 2.1.1.171) ## SSU rRNA m(2)G966
fig|1163751.6.peg.1255	143	122	0.0800328	0.651101	0.915931	FIG01289452: hypothetical protein
fig|1163751.6.peg.1256	10	6	-0.427799	0.558382	0.878995	hypothetical protein
fig|1163751.6.peg.1257	357	294	0.0290589	0.796978	0.949096	RNA polymerase associated protein RapA (EC 3.6.1.-)
fig|1163751.6.peg.1258	130	81	-0.373351	0.0629726	0.369571	Phosphopantothenoylcysteine decarboxylase (EC 4.1.1.36) / Phosphopantothenoylcysteine synthetase (EC 6.3.2.5)
fig|1163751.6.peg.1259	21	22	0.376281	0.391155	0.791584	Deoxyuridine 5'-triphosphate nucleotidohydrolase (EC 3.6.1.23)
fig|1163751.6.peg.126	135	89	-0.291915	0.132946	0.52785	Biotin synthase (EC 2.8.1.6)
fig|1163751.6.peg.1260	93	79	0.0737887	0.736983	0.930769	hypothetical protein
fig|1163751.6.peg.1261	80	54	-0.257874	0.304064	0.742565	LSU ribosomal protein L19p
fig|1163751.6.peg.1262	159	187	0.543178	0.000452879	0.0207441	tRNA (Guanine37-N1) -methyltransferase (EC 2.1.1.31)
fig|1163751.6.peg.1263	72	73	0.329066	0.168383	0.594964	16S rRNA processing protein RimM
fig|1163751.6.peg.1264	106	108	0.336134	0.0873772	0.422923	SSU ribosomal protein S16p
fig|1163751.6.peg.1265	166	168	0.326445	0.0380541	0.281361	Signal recognition particle, subunit Ffh SRP54 (TC 3.A.5.1.1)
fig|1163751.6.peg.1266	28	23	0.0253738	0.9499	0.989413	Glutamate synthase [NADPH] small chain (EC 1.4.1.13)
fig|1163751.6.peg.1267	3	3	0.309167	0.792385	0.94874	Glutamate synthase [NADPH] small chain (EC 1.4.1.13)
fig|1163751.6.peg.1268	6	13	1.42464	0.037425	0.281137	Glutamate synthase [NADPH] small chain (EC 1.4.1.13)
fig|1163751.6.peg.1269	130	125	0.252583	0.16088	0.579909	Hemolysins and related proteins containing CBS domains
fig|1163751.6.peg.127	83	73	0.123952	0.590838	0.886258	8-amino-7-oxononanoate synthase (EC 2.3.1.47)
fig|1163751.6.peg.1270	195	173	0.136465	0.363137	0.767986	Glutamate--cysteine ligase (EC 6.3.2.2)
fig|1163751.6.peg.1271	137	147	0.410807	0.0161207	0.17914	LSU ribosomal protein L27p
fig|1163751.6.peg.1272	78	70	0.153048	0.517786	0.865127	LSU ribosomal protein L21p
fig|1163751.6.peg.1273	13	15	0.515618	0.34358	0.761797	hypothetical protein
fig|1163751.6.peg.1274	52	30	-0.484382	0.13454	0.530809	ATP synthase epsilon chain (EC 3.6.3.14)
fig|1163751.6.peg.1275	212	165	-0.0524315	0.724398	0.93052	ATP synthase beta chain (EC 3.6.3.14)
fig|1163751.6.peg.1276	81	82	0.326869	0.146866	0.553845	ATP synthase gamma chain (EC 3.6.3.14)
fig|1163751.6.peg.1277	223	199	0.144892	0.301079	0.739118	ATP synthase alpha chain (EC 3.6.3.14)
fig|1163751.6.peg.1278	50	42	0.057628	0.847921	0.966553	ATP synthase delta chain (EC 3.6.3.14)
fig|1163751.6.peg.1279	68	53	-0.0503756	0.847838	0.967339	ATP synthase B chain (EC 3.6.3.14)
fig|1163751.6.peg.128	52	49	0.223437	0.43517	0.818067	Biotin synthesis protein BioC
fig|1163751.6.peg.1280	31	36	0.524895	0.135876	0.528312	ATP synthase C chain (EC 3.6.3.14)
fig|1163751.6.peg.1281	142	106	-0.11266	0.539531	0.871979	ATP synthase A chain (EC 3.6.3.14)
fig|1163751.6.peg.1282	64	46	-0.167271	0.544714	0.875083	rRNA small subunit methyltransferase, glucose inhibited division protein GidB
fig|1163751.6.peg.1283	350	326	0.206684	0.0617005	0.370203	tRNA uridine 5-carboxymethylaminomethyl modification enzyme GidA
fig|1163751.6.peg.1284	37	25	-0.25643	0.486954	0.846758	Flavoprotein MioC
fig|1163751.6.peg.1285	211	133	-0.35665	0.0232229	0.213787	ABC transporter amino acid-binding protein
fig|1163751.6.peg.1286	65	64	0.286799	0.257508	0.681126	ABC-type amino acid transport system, permease component
fig|1163751.6.peg.1287	50	40	-0.0127613	0.966537	0.994879	Putative amino acid ABC transport system permease
fig|1163751.6.peg.1288	137	92	-0.265303	0.166957	0.592713	Diaminopimelate decarboxylase (EC 4.1.1.20)
fig|1163751.6.peg.1289	20	13	-0.312322	0.537582	0.872961	hypothetical protein
fig|1163751.6.peg.129	67	57	0.0759676	0.76908	0.940933	Dethiobiotin synthetase (EC 6.3.3.3)
fig|1163751.6.peg.1290	2	0	NA	NA	NA	hypothetical protein
fig|1163751.6.peg.1291	7	4	-0.498188	0.573228	0.884208	Transcriptional activator
fig|1163751.6.peg.1292	2	2	0.309167	0.829835	0.960511	FIG01219886: hypothetical protein
fig|1163751.6.peg.1293	131	100	-0.0804	0.672374	0.924391	Lysyl-tRNA synthetase (class II) (EC 6.1.1.6)
fig|1163751.6.peg.1294	114	83	-0.148684	0.470946	0.838329	Peptide chain release factor 2; programmed frameshift-containing
fig|1163751.6.peg.1295	417	333	-0.0153584	0.884048	0.977188	Alanyl-tRNA synthetase (EC 6.1.1.7)
fig|1163751.6.peg.1296	40	28	-0.205406	0.559139	0.878347	Carbon storage regulator
fig|1163751.6.peg.1297	297	249	0.0548496	0.656434	0.919301	Cell volume regulation protein A
fig|1163751.6.peg.1298	108	72	-0.275796	0.202935	0.644858	Cell division protein FtsK
fig|1163751.6.peg.1299	139	126	0.167506	0.34342	0.763246	Thioredoxin reductase (EC 1.8.1.9)
fig|1163751.6.peg.13	69	66	0.245036	0.322388	0.753979	Phosphoribosylaminoimidazole carboxylase catalytic subunit (EC 4.1.1.21)
fig|1163751.6.peg.130	2	1	-0.690833	0.686346	0.923653	hypothetical protein
fig|1163751.6.peg.1300	56	41	-0.140636	0.632252	0.908468	Septum site-determining protein MinC
fig|1163751.6.peg.1301	102	91	0.144536	0.485508	0.847383	Septum site-determining protein MinD
fig|1163751.6.peg.1302	66	58	0.122754	0.635026	0.908286	Cell division topological specificity factor MinE
fig|1163751.6.peg.1303	327	216	-0.289093	0.0204603	0.205478	NAD-dependent glyceraldehyde-3-phosphate dehydrogenase (EC 1.2.1.12)
fig|1163751.6.peg.1304	145	126	0.106538	0.54253	0.872322	Putative permease PerM (= YfgO)
fig|1163751.6.peg.1305	195	129	-0.286936	0.0756031	0.397711	RecA protein
fig|1163751.6.peg.1306	74	50	-0.25643	0.325524	0.754734	Leucyl/phenylalanyl-tRNA--protein transferase (EC 2.3.2.6)
fig|1163751.6.peg.1307	88	66	-0.105871	0.649567	0.915831	2-octaprenyl-6-methoxyphenol hydroxylase (EC 1.14.13.-)
fig|1163751.6.peg.1308	118	83	-0.198437	0.331788	0.756187	Xaa-Pro aminopeptidase (EC 3.4.11.9)
fig|1163751.6.peg.1309	103	110	0.404026	0.0404284	0.290899	Exoribonuclease II (EC 3.1.13.1)
fig|1163751.6.peg.131	46	49	0.400315	0.175122	0.605672	Nucleotidase YfbR, HD superfamily
fig|1163751.6.peg.1310	38	25	-0.294905	0.420929	0.813694	Exoribonuclease II (EC 3.1.13.1)
fig|1163751.6.peg.1311	218	257	0.546607	3.54e-05	0.0028911	Diaminohydroxyphosphoribosylaminopyrimidine deaminase (EC 3.5.4.26) / 5-amino-6-(5-phosphoribosylamino)uracil reductase (EC 1.1.1.193)
fig|1163751.6.peg.1312	96	123	0.666719	0.0006333	0.0270304	Ribonucleotide reductase transcriptional regulator NrdR
fig|1163751.6.peg.1313	638	760	0.56161	2.99e-13	8.03e-11	Exodeoxyribonuclease V alpha chain (EC 3.1.11.5)
fig|1163751.6.peg.1314	573	548	0.244808	0.00434839	0.0897393	Exodeoxyribonuclease V beta chain (EC 3.1.11.5)
fig|1163751.6.peg.1315	223	209	0.215626	0.119241	0.49543	Exodeoxyribonuclease V gamma chain (EC 3.1.11.5)
fig|1163751.6.peg.1316	21	12	-0.498188	0.329218	0.757221	FIG004136: Prepilin peptidase dependent protein C precursor
fig|1163751.6.peg.1317	11	10	0.171663	0.784647	0.945503	FIG006270: hypothetical protein
fig|1163751.6.peg.1318	50	18	-1.16476	0.00171254	0.0527237	FIG004819: Prepilin peptidase dependent protein B precursor
fig|1163751.6.peg.1319	18	15	0.0461324	0.926761	0.982199	Prepilin peptidase dependent protein A precursor
fig|1163751.6.peg.132	31	21	-0.252712	0.530346	0.869101	hypothetical protein
fig|1163751.6.peg.1321	97	68	-0.203283	0.367784	0.773891	6-phosphogluconate dehydrogenase, decarboxylating (EC 1.1.1.44)
fig|1163751.6.peg.1322	70	47	-0.265527	0.322867	0.752288	UTP--glucose-1-phosphate uridylyltransferase (EC 2.7.7.9)
fig|1163751.6.peg.1323	201	134	-0.275796	0.0823435	0.410189	AsmA protein
fig|1163751.6.peg.1324	42	41	0.274401	0.384884	0.78996	Deoxycytidine triphosphate deaminase (EC 3.5.4.13)
fig|1163751.6.peg.1325	118	94	-0.0188874	0.92408	0.982685	Apolipoprotein N-acyltransferase (EC 2.3.1.-) / Copper homeostasis protein CutE
fig|1163751.6.peg.1326	109	86	-0.0327528	0.874109	0.980924	Magnesium and cobalt efflux protein CorC
fig|1163751.6.peg.1327	37	51	0.772139	0.0123607	0.163474	FIG000233: metal-dependent hydrolase
fig|1163751.6.peg.1328	134	123	0.185592	0.301182	0.738407	ADP-L-glycero-D-manno-heptose-6-epimerase (EC 5.1.3.20)
fig|1163751.6.peg.1329	211	200	0.231924	0.102135	0.463309	Glucose-6-phosphate isomerase (EC 5.3.1.9)
fig|1163751.6.peg.133	217	164	-0.0948324	0.521863	0.861969	hypothetical protein
fig|1163751.6.peg.1330	125	97	-0.0567047	0.769871	0.940981	Multidrug translocase MdfA
fig|1163751.6.peg.1331	127	86	-0.253253	0.203072	0.643117	Multidrug translocase MdfA
fig|1163751.6.peg.1332	129	87	-0.259117	0.189788	0.622028	Manganese superoxide dismutase (EC 1.15.1.1)
fig|1163751.6.peg.1333	119	77	-0.318864	0.125091	0.506297	Triosephosphate isomerase (EC 5.3.1.1)
fig|1163751.6.peg.1334	84	106	0.64477	0.00207554	0.0599671	Ferredoxin--NADP(+) reductase (EC 1.18.1.2)
fig|1163751.6.peg.1335	17	13	-0.0778563	0.882692	0.976264	Protein SlyX
fig|1163751.6.peg.1336	462	404	0.115629	0.237054	0.682802	GTP-binding protein TypA/BipA
fig|1163751.6.peg.1337	47	41	0.11213	0.714959	0.933074	Cell division protein BolA
fig|1163751.6.peg.1338	84	79	0.22063	0.327597	0.756736	DNA recombination-dependent growth factor C
fig|1163751.6.peg.1339	75	54	-0.164764	0.518178	0.865012	Iron binding protein SufA for iron-sulfur cluster assembly
fig|1163751.6.peg.134	16	15	0.216057	0.675937	0.925564	hypothetical protein
fig|1163751.6.peg.1340	238	218	0.182533	0.175501	0.605865	Iron-sulfur cluster assembly protein SufB
fig|1163751.6.peg.1341	62	45	-0.153176	0.5842	0.88478	Iron-sulfur cluster assembly ATPase protein SufC
fig|1163751.6.peg.1342	114	82	-0.166171	0.421804	0.81246	Iron-sulfur cluster assembly protein SufD
fig|1163751.6.peg.1343	129	109	0.0661239	0.723328	0.929781	Cysteine desulfurase (EC 2.8.1.7), SufS subfamily
fig|1163751.6.peg.1344	182	137	-0.100596	0.534242	0.870171	Sulfur acceptor protein SufE for iron-sulfur cluster assembly
fig|1163751.6.peg.1345	131	112	0.0830987	0.652961	0.916487	Heme O synthase, protoheme IX farnesyltransferase (EC 2.5.1.-) COX10-CtaB
fig|1163751.6.peg.1346	36	44	0.598673	0.0633681	0.36617	Cytochrome O ubiquinol oxidase subunit IV (EC 1.10.3.-)
fig|1163751.6.peg.1347	42	44	0.376281	0.225216	0.670294	Cytochrome O ubiquinol oxidase subunit III (EC 1.10.3.-)
fig|1163751.6.peg.1348	9	12	0.724204	0.251144	0.685039	Cytochrome O ubiquinol oxidase subunit I (EC 1.10.3.-)
fig|1163751.6.peg.1349	209	135	-0.321377	0.0405568	0.290709	hypothetical protein
fig|1163751.6.peg.135	174	118	-0.251134	0.139391	0.536425	RTX (Repeat in toxin) cytotoxin
fig|1163751.6.peg.1350	30	35	0.531559	0.136905	0.529029	hypothetical protein
fig|1163751.6.peg.1352	9	4	-0.860758	0.300027	0.738469	hypothetical protein
fig|1163751.6.peg.1353	20	30	0.894129	0.0296095	0.241768	Putative phage tail core protein
fig|1163751.6.peg.1354	4	0	NA	NA	NA	hypothetical protein
fig|1163751.6.peg.1355	44	43	0.276	0.370887	0.773488	Phage tail sheath monomer
fig|1163751.6.peg.1356	5	0	-3.01276	0.0625873	0.370202	Phage protein
fig|1163751.6.peg.1358	4	3	-0.105871	0.92284	0.984153	hypothetical protein
fig|1163751.6.peg.1359	5	13	1.68768	0.0184987	0.194081	Mu-like prophage FluMu protein gp36
fig|1163751.6.peg.136	152	110	-0.157401	0.378857	0.781861	hypothetical protein
fig|1163751.6.peg.1360	7	6	0.0867744	0.913533	0.981192	putative membrane protein
fig|1163751.6.peg.1361	38	24	-0.353798	0.339208	0.762914	Phage protein
fig|1163751.6.peg.1362	37	27	-0.145399	0.687814	0.920352	Phage protein
fig|1163751.6.peg.1363	19	7	-1.13141	0.0589419	0.360563	Phage capsid and scaffold
fig|1163751.6.peg.1364	55	30	-0.565302	0.0765448	0.399308	Phage (Mu-like) virion morphogenesis protein
fig|1163751.6.peg.1365	55	35	-0.34291	0.264184	0.68622	Mu-like prophage FluMu protein gp29
fig|1163751.6.peg.1366	20	16	-0.0127613	0.978834	0.994455	Phage terminase, large subunit
fig|1163751.6.peg.1367	2	5	1.63109	0.153947	0.566887	Phage terminase, large subunit
fig|1163751.6.peg.1368	28	14	-0.690833	0.130786	0.52148	Phage terminase, large subunit
fig|1163751.6.peg.1369	22	11	-0.690833	0.180455	0.618422	Phage terminase, small subunit
fig|1163751.6.peg.137	46	39	0.071007	0.820292	0.961616	hemolysin-type calcium-binding region
fig|1163751.6.peg.1370	5	9	1.15716	0.1407	0.540357	Phage protein
fig|1163751.6.peg.1371	2	0	NA	NA	NA	putative membrane protein
fig|1163751.6.peg.1372	23	14	-0.40704	0.396682	0.793363	putative lipoprotein
fig|1163751.6.peg.1373	21	19	0.164777	0.71735	0.930375	Phage lysin
fig|1163751.6.peg.1374	14	13	0.202252	0.714996	0.932151	Phage protein
fig|1163751.6.peg.1375	39	29	-0.118254	0.736037	0.93271	Methyl-directed repair DNA adenine methylase (EC 2.1.1.72)
fig|1163751.6.peg.1376	56	37	-0.288735	0.338257	0.761686	Transcriptional regulator
fig|1163751.6.peg.1377	26	48	1.19369	0.000487317	0.0212833	hypothetical protein
fig|1163751.6.peg.1378	43	40	0.20483	0.516703	0.864471	hypothetical protein
fig|1163751.6.peg.1379	58	49	0.0658956	0.813031	0.956687	Peptide methionine sulfoxide reductase MsrB (EC 1.8.4.12)
fig|1163751.6.peg.138	89	57	-0.333677	0.166238	0.591279	hypothetical protein
fig|1163751.6.peg.1380	41	34	0.0390776	0.906562	0.986112	UPF0235 protein VC0458
fig|1163751.6.peg.1381	10	25	1.63109	0.00143208	0.0471833	hypothetical protein
fig|1163751.6.peg.1382	32	39	0.594569	0.0823577	0.409174	hypothetical protein
fig|1163751.6.peg.1385	8	2	-1.69083	0.0964684	0.44899	hypothetical protein
fig|1163751.6.peg.1386	4	2	-0.690833	0.56794	0.880753	hypothetical protein
fig|1163751.6.peg.1387	122	87	-0.178627	0.372726	0.776031	Glycerol dehydrogenase (EC 1.1.1.6)
fig|1163751.6.peg.1388	214	167	-0.0485959	0.742495	0.933337	Sialic acid transporter (permease) NanT
fig|1163751.6.peg.1389	70	65	0.202252	0.414158	0.810196	Biotin synthesis protein BioC
fig|1163751.6.peg.139	318	334	0.379988	0.000740643	0.0302375	Phosphoenolpyruvate synthase / Pyruvate phosphate dikinase
fig|1163751.6.peg.1390	3	5	1.04613	0.311553	0.74582	hypothetical protein
fig|1163751.6.peg.1391	140	87	-0.377173	0.051407	0.326157	hypothetical protein
fig|1163751.6.peg.1392	3	6	1.30917	0.185014	0.623239	hypothetical protein
fig|1163751.6.peg.1393	23	22	0.245036	0.567815	0.882016	Phage lysin (EC 3.2.1.17)
fig|1163751.6.peg.1394	22	16	-0.150265	0.749016	0.934963	hypothetical protein
fig|1163751.6.peg.1395	136	121	0.140567	0.433764	0.81706	hypothetical protein
fig|1163751.6.peg.1396	35	18	-0.650191	0.109327	0.470368	Cytochrome O ubiquinol oxidase subunit I (EC 1.10.3.-)
fig|1163751.6.peg.1397	17	20	0.543632	0.251183	0.683159	hypothetical protein
fig|1163751.6.peg.1398	5	3	-0.427799	0.679	0.923361	Mobile element protein
fig|1163751.6.peg.1399	117	107	0.180269	0.348507	0.765492	Mobile element protein
fig|1163751.6.peg.14	137	150	0.439953	0.00959917	0.143073	Phosphoribosylaminoimidazole carboxylase ATPase subunit (EC 4.1.1.21)
fig|1163751.6.peg.140	53	34	-0.331291	0.288663	0.720889	Putative amidotransferase (Type 1 glutamine amidotransferase - GATase1)
fig|1163751.6.peg.1401	24	22	0.183636	0.66523	0.922675	Putative cytoplasmic protein
fig|1163751.6.peg.1402	20	16	-0.0127613	0.978834	0.994455	Putative cytoplasmic protein
fig|1163751.6.peg.1403	18	13	-0.160318	0.757918	0.938589	hypothetical protein
fig|1163751.6.peg.1404	40	21	-0.620444	0.100606	0.460826	hypothetical protein
fig|1163751.6.peg.1405	25	20	-0.0127613	0.976336	0.994608	hypothetical protein
fig|1163751.6.peg.1406	8	5	-0.368905	0.648371	0.916208	FIG050068: DNA-binding protein
fig|1163751.6.peg.1407	11	6	-0.565302	0.428357	0.813402	hypothetical protein
fig|1163751.6.peg.1408	72	77	0.406028	0.0849984	0.413541	Chromosome partitioning protein ParA
fig|1163751.6.peg.1409	23	17	-0.126932	0.781433	0.946184	hypothetical protein
fig|1163751.6.peg.141	44	56	0.65709	0.0228582	0.213571	Putative sugar nucleotidyltransferase
fig|1163751.6.peg.1410	49	43	0.120722	0.687636	0.921099	hypothetical protein
fig|1163751.6.peg.1411	30	30	0.309167	0.405181	0.802668	hypothetical protein
fig|1163751.6.peg.1413	11	14	0.65709	0.255199	0.682712	Resolvase-like
fig|1163751.6.peg.1414	15	7	-0.790369	0.213636	0.65557	hypothetical protein
fig|1163751.6.peg.1415	26	23	0.132289	0.747779	0.935284	hypothetical protein
fig|1163751.6.peg.1416	62	50	-0.00117333	0.996566	0.99816	Sigma cross-reacting protein 27A
fig|1163751.6.peg.1417	7	6	0.0867744	0.913533	0.981192	hypothetical protein
fig|1163751.6.peg.1418	7	6	0.0867744	0.913533	0.981192	hypothetical protein
fig|1163751.6.peg.142	9	2	-1.86076	0.0595735	0.363243	hypothetical protein
fig|1163751.6.peg.1420	25	11	-0.875258	0.0797709	0.404891	hypothetical protein
fig|1163751.6.peg.1421	7	12	1.08677	0.105829	0.468189	hypothetical protein
fig|1163751.6.peg.1422	22	10	-0.828337	0.116852	0.48875	hypothetical protein
fig|1163751.6.peg.1423	6	5	0.0461324	0.957676	0.992011	hypothetical protein
fig|1163751.6.peg.1424	3	2	-0.275796	0.831975	0.960621	hypothetical protein
fig|1163751.6.peg.1425	22	19	0.0976627	0.828156	0.959455	Phage outer membrane lytic protein Rz; Endopeptidase (EC 3.4.-.-)
fig|1163751.6.peg.1426	7	10	0.82374	0.241523	0.683103	HigA protein (antitoxin to HigB)
fig|1163751.6.peg.1427	7	3	-0.913226	0.336588	0.762039	Bacteriophage tail sheath protein
fig|1163751.6.peg.1428	10	0	-4.01276	0.0031833	0.0751981	Phage tail tube protein
fig|1163751.6.peg.1429	29	17	-0.461351	0.285247	0.717127	hypothetical protein
fig|1163751.6.peg.143	67	54	-0.0020349	0.99381	0.995931	putative bifunctional polymerase
fig|1163751.6.peg.1430	21	8	-1.08315	0.0552603	0.34478	hypothetical protein
fig|1163751.6.peg.1431	127	112	0.127837	0.492467	0.85083	hypothetical protein
fig|1163751.6.peg.1432	11	11	0.309167	0.614243	0.902267	hypothetical protein
fig|1163751.6.peg.1433	16	10	-0.368905	0.518975	0.864421	Replicative DNA helicase (EC 3.6.1.-)
fig|1163751.6.peg.1435	12	6	-0.690833	0.322583	0.753027	hypothetical protein
fig|1163751.6.peg.1436	179	125	-0.208865	0.209114	0.648045	hypothetical protein
fig|1163751.6.peg.1437	12	8	-0.275796	0.671315	0.924627	hypothetical protein
fig|1163751.6.peg.1438	30	34	0.489739	0.173673	0.601767	hypothetical protein
fig|1163751.6.peg.1439	37	33	0.144108	0.675402	0.925842	hypothetical protein
fig|1163751.6.peg.144	165	118	-0.174512	0.310798	0.746391	hypothetical protein
fig|1163751.6.peg.1440	1	0	NA	NA	NA	hypothetical protein
fig|1163751.6.peg.1441	68	62	0.1759	0.485933	0.846551	Phage tail sheath monomer
fig|1163751.6.peg.1443	18	15	0.0461324	0.926761	0.982199	Phage major tail tube protein
fig|1163751.6.peg.1444	20	16	-0.0127613	0.978834	0.994455	hypothetical protein
fig|1163751.6.peg.1446	3	7	1.53156	0.107057	0.470851	hypothetical protein
fig|1163751.6.peg.1447	129	89	-0.226327	0.2494	0.683756	hypothetical protein
fig|1163751.6.peg.1448	43	45	0.374755	0.221772	0.666379	Cro
fig|1163751.6.peg.1449	91	81	0.141222	0.520029	0.863496	repressor protein CI
fig|1163751.6.peg.145	90	69	-0.0741619	0.746202	0.934245	Inner membrane protein translocase component YidC, long form
fig|1163751.6.peg.1450	41	38	0.199542	0.537721	0.872055	Type IV fimbrial assembly, ATPase PilB
fig|1163751.6.peg.1451	38	16	-0.938761	0.0219384	0.210206	hypothetical protein
fig|1163751.6.peg.1452	28	24	0.0867744	0.828071	0.960246	hypothetical protein
fig|1163751.6.peg.1453	14	8	-0.498188	0.42566	0.813215	SAM-dependent methyltransferases
fig|1163751.6.peg.1454	13	11	0.0681587	0.907766	0.98571	hypothetical protein
fig|1163751.6.peg.1455	126	120	0.238777	0.192985	0.624872	hypothetical protein
fig|1163751.6.peg.1456	69	75	0.429461	0.0733439	0.395804	hypothetical protein
fig|1163751.6.peg.1457	8	12	0.894129	0.168907	0.594021	hypothetical protein
fig|1163751.6.peg.1458	97	69	-0.182222	0.417783	0.813475	hypothetical protein
fig|1163751.6.peg.1459	90	67	-0.116597	0.613478	0.903972	hypothetical protein
fig|1163751.6.peg.146	5	6	0.572201	0.51038	0.864286	hypothetical protein
fig|1163751.6.peg.1460	19	15	-0.0318701	0.948678	0.991992	Mobile element protein
fig|1163751.6.peg.1461	29	26	0.151626	0.696118	0.924548	hypothetical protein
fig|1163751.6.peg.1462	13	9	-0.221348	0.720465	0.9296	hypothetical protein
fig|1163751.6.peg.1463	53	51	0.253672	0.368571	0.773381	Beta-lactamase (EC 3.5.2.6)
fig|1163751.6.peg.1464	33	33	0.309167	0.382642	0.786647	Mobile element protein
fig|1163751.6.peg.1465	89	92	0.356995	0.0950147	0.447212	hypothetical protein
fig|1163751.6.peg.1466	14	11	-0.0387565	0.946494	0.992194	hypothetical protein
fig|1163751.6.peg.1467	93	45	-0.738139	0.00351616	0.0786112	probable transcription regulator PA1347
fig|1163751.6.peg.1468	211	227	0.414616	0.00255905	0.0676886	FIG002776: hypothetical protein
fig|1163751.6.peg.1469	61	62	0.332626	0.199732	0.640097	Mobile element protein
fig|1163751.6.peg.147	35	18	-0.650191	0.109327	0.470368	hypothetical protein
fig|1163751.6.peg.1470	13	14	0.416082	0.452524	0.82309	hypothetical protein
fig|1163751.6.peg.1471	338	215	-0.34352	0.0055398	0.101997	Putative lipoprotein
fig|1163751.6.peg.1472	85	88	0.359207	0.100529	0.461596	COG0613, Predicted metal-dependent phosphoesterases (PHP family)
fig|1163751.6.peg.1473	54	45	0.0461324	0.873493	0.981406	YciO family
fig|1163751.6.peg.1474	102	67	-0.297169	0.184075	0.62287	Ribosomal large subunit pseudouridine synthase B (EC 4.2.1.70)
fig|1163751.6.peg.1475	17	17	0.309167	0.530925	0.868156	hypothetical protein
fig|1163751.6.peg.1476	110	90	0.0196602	0.923192	0.982854	Peptide chain release factor 3
fig|1163751.6.peg.1477	53	48	0.166209	0.561731	0.878742	Uroporphyrinogen III decarboxylase (EC 4.1.1.37)
fig|1163751.6.peg.1478	50	55	0.44667	0.111815	0.476165	Uroporphyrinogen III decarboxylase (EC 4.1.1.37)
fig|1163751.6.peg.1479	808	731	0.164683	0.0246041	0.220031	Outer membrane protein C precursor
fig|1163751.6.peg.148	16	11	-0.231402	0.678657	0.925576	hypothetical protein
fig|1163751.6.peg.1480	14	13	0.202252	0.714996	0.932151	DNA-cytosine methyltransferase (EC 2.1.1.37)
fig|1163751.6.peg.1481	5	4	-0.0127613	0.989416	0.995246	hypothetical protein
fig|1163751.6.peg.1482	39	33	0.0681587	0.84095	0.965935	Putative insecticidal toxin complex
fig|1163751.6.peg.1483	7	3	-0.913226	0.336588	0.762039	hypothetical protein
fig|1163751.6.peg.1485	61	72	0.548354	0.0281979	0.238539	hypothetical protein
fig|1163751.6.peg.1486	120	85	-0.188333	0.352109	0.76182	hypothetical protein
fig|1163751.6.peg.1487	23	15	-0.307505	0.51476	0.863527	hypothetical protein
fig|1163751.6.peg.1488	36	25	-0.216902	0.559227	0.877384	Replicative DNA helicase (EC 3.6.1.-)
fig|1163751.6.peg.1489	87	85	0.275614	0.208931	0.649085	hypothetical protein
fig|1163751.6.peg.149	48	39	0.0096065	0.97522	0.996172	hypothetical protein
fig|1163751.6.peg.1490	83	104	0.634567	0.0026379	0.0660531	Phage integrase
fig|1163751.6.peg.1491	121	123	0.332818	0.0707083	0.389414	Phage tail fiber assembly protein
fig|1163751.6.peg.1492	234	178	-0.0854645	0.548251	0.878511	Phage tail fibers
fig|1163751.6.peg.1493	307	242	-0.0340648	0.782094	0.945156	Phage DNA transfer protein
fig|1163751.6.peg.1494	133	126	0.231164	0.195964	0.631251	Phage DNA transfer protein
fig|1163751.6.peg.1495	46	33	-0.170001	0.601931	0.895033	Phage DNA transfer protein
fig|1163751.6.peg.1496	24	23	0.247766	0.554963	0.879511	FIG00639797: hypothetical protein
fig|1163751.6.peg.1497	30	18	-0.427799	0.310722	0.748123	DNA stabilization, phage-associated
fig|1163751.6.peg.1498	294	244	0.0402318	0.74608	0.934715	DNA stabilization, phage-associated
fig|1163751.6.peg.1499	52	34	-0.30381	0.332834	0.756734	DNA stabilization, phage-associated
fig|1163751.6.peg.15	111	121	0.433614	0.0217318	0.209294	Dephospho-CoA kinase (EC 2.7.1.24)
fig|1163751.6.peg.150	24	20	0.0461324	0.915469	0.981308	Putative insecticidal toxin complex
fig|1163751.6.peg.1500	23	13	-0.513955	0.293469	0.728052	hypothetical protein
fig|1163751.6.peg.1501	110	89	0.0035405	0.986186	0.993593	Phage major capsid protein
fig|1163751.6.peg.1502	150	91	-0.411857	0.0286183	0.238867	Phage major capsid protein
fig|1163751.6.peg.1503	132	90	-0.243374	0.211595	0.652504	Phage capsid and scaffold
fig|1163751.6.peg.1504	492	418	0.0740114	0.438091	0.820274	Phage portal
fig|1163751.6.peg.1505	371	327	0.127038	0.243531	0.684656	Phage terminase, large subunit
fig|1163751.6.peg.1506	75	40	-0.597724	0.0296585	0.24112	Phage protein
fig|1163751.6.peg.1507	4	10	1.63109	0.043769	0.301645	Phage endolysin
fig|1163751.6.peg.1508	153	137	0.149811	0.375458	0.779128	Phage spanin Rz
fig|1163751.6.peg.1509	185	195	0.385116	0.00905838	0.137191	Phage lysin (EC 3.2.1.17)
fig|1163751.6.peg.151	208	166	-0.0162335	0.913352	0.982403	hypothetical protein
fig|1163751.6.peg.1510	191	236	0.614381	1.07e-05	0.00105939	Phage holin
fig|1163751.6.peg.1511	344	295	0.0874732	0.442546	0.82206	hypothetical protein
fig|1163751.6.peg.1512	494	447	0.164931	0.0785692	0.404255	Cytolethal distending toxin subunit B
fig|1163751.6.peg.1513	79	50	-0.350758	0.171627	0.599101	antitermination protein Q
fig|1163751.6.peg.1514	478	382	-0.0142712	0.884607	0.97723	DNA primase, phage associated
fig|1163751.6.peg.1515	76	56	-0.131406	0.601832	0.895595	Phage repressor
fig|1163751.6.peg.1516	68	36	-0.608371	0.0354107	0.27033	hypothetical protein
fig|1163751.6.peg.1517	226	180	-0.0191591	0.893562	0.977919	hypothetical protein
fig|1163751.6.peg.1518	251	187	-0.115482	0.403227	0.803034	Phage protein
fig|1163751.6.peg.1519	138	123	0.143157	0.421748	0.813186	Phage protein
fig|1163751.6.peg.152	137	95	-0.21901	0.25011	0.684702	Periplasmic thiol:disulfide interchange protein DsbA
fig|1163751.6.peg.1520	61	70	0.507712	0.0436321	0.302365	Phage protein
fig|1163751.6.peg.1521	320	275	0.0905265	0.443169	0.822403	hypothetical protein
fig|1163751.6.peg.1522	195	193	0.294294	0.0438421	0.300494	Phage Rha protein
fig|1163751.6.peg.1523	21	18	0.0867744	0.850816	0.966626	KilA protein
fig|1163751.6.peg.1524	797	634	-0.0209301	0.783557	0.945706	DNA polymerase I (EC 2.7.7.7)
fig|1163751.6.peg.1525	76	38	-0.690833	0.0127898	0.1668	Phage protein
fig|1163751.6.peg.1526	44	30	-0.243374	0.470839	0.838933	hypothetical protein
fig|1163751.6.peg.1527	46	36	-0.0444702	0.889093	0.976728	Phage protein
fig|1163751.6.peg.1528	15	10	-0.275796	0.635191	0.907484	hypothetical protein
fig|1163751.6.peg.1529	99	90	0.171663	0.412248	0.809834	Phage Rha protein
fig|1163751.6.peg.153	83	58	-0.207892	0.394606	0.792589	UDP-2,3-diacylglucosamine hydrolase (EC 3.6.1.-)
fig|1163751.6.peg.1530	1	2	1.30917	0.444117	0.821727	hypothetical protein
fig|1163751.6.peg.1531	14	10	-0.17626	0.765685	0.939534	hypothetical protein
fig|1163751.6.peg.1532	146	113	-0.0604788	0.736118	0.931556	DNA helicase, phage-associated
fig|1163751.6.peg.1533	280	213	-0.0854066	0.511589	0.863221	Phage integrase
fig|1163751.6.peg.1534	170	114	-0.267334	0.120938	0.499166	Acetate kinase (EC 2.7.2.1)
fig|1163751.6.peg.1535	311	286	0.188267	0.1098	0.470787	Phosphate acetyltransferase (EC 2.3.1.8)
fig|1163751.6.peg.1536	149	105	-0.195756	0.281748	0.713103	hypothetical protein
fig|1163751.6.peg.1537	36	45	0.631095	0.0490481	0.31928	Shikimate kinase I (EC 2.7.1.71)
fig|1163751.6.peg.1538	101	61	-0.418307	0.0684655	0.382673	3-dehydroquinate synthase (EC 4.2.3.4)
fig|1163751.6.peg.1539	90	87	0.260257	0.228751	0.675464	Methyl-directed repair DNA adenine methylase (EC 2.1.1.72)
fig|1163751.6.peg.154	159	152	0.244211	0.134352	0.531187	Cysteinyl-tRNA synthetase (EC 6.1.1.16)
fig|1163751.6.peg.1540	53	37	-0.2093	0.493551	0.848022	Ribulose-phosphate 3-epimerase (EC 5.1.3.1)
fig|1163751.6.peg.1541	6	7	0.531559	0.50595	0.863795	Quorum-sensing transcriptional activator YpeR
fig|1163751.6.peg.1543	55	46	0.051369	0.857864	0.971108	Tryptophanyl-tRNA synthetase (EC 6.1.1.2)
fig|1163751.6.peg.1544	26	23	0.132289	0.747779	0.935284	hypothetical protein
fig|1163751.6.peg.1545	50	42	0.057628	0.847921	0.966553	Chorismate--pyruvate lyase (EC 4.1.3.40)
fig|1163751.6.peg.1546	62	41	-0.287478	0.315643	0.750351	4-hydroxybenzoate polyprenyltransferase (EC 2.5.1.39)
fig|1163751.6.peg.1547	57	39	-0.238321	0.421143	0.812854	Methionine repressor MetJ
fig|1163751.6.peg.1548	264	163	-0.386499	0.00619326	0.111836	BarA sensory histidine kinase (= VarS = GacS)
fig|1163751.6.peg.1549	224	179	-0.0143724	0.920338	0.98316	DNA mismatch repair protein MutS
fig|1163751.6.peg.155	42	32	-0.0831506	0.804531	0.95446	Phosphohistidine phosphatase SixA
fig|1163751.6.peg.1550	61	45	-0.129717	0.644392	0.912646	Dihydrofolate reductase (EC 1.5.1.3)
fig|1163751.6.peg.1551	25	13	-0.63425	0.185591	0.620176	Haemolysin expression modulating protein
fig|1163751.6.peg.1552	2	0	NA	NA	NA	hypothetical protein
fig|1163751.6.peg.1553	227	207	0.176105	0.202303	0.643939	RND efflux system, inner membrane transporter CmeB
fig|1163751.6.peg.1554	123	92	-0.109786	0.577736	0.887153	RND efflux system, inner membrane transporter CmeB
fig|1163751.6.peg.1555	120	86	-0.171459	0.395537	0.792762	Membrane fusion protein of RND family multidrug efflux pump
fig|1163751.6.peg.1556	61	48	-0.0366081	0.894684	0.978577	2-amino-4-hydroxy-6-hydroxymethyldihydropteridine pyrophosphokinase (EC 2.7.6.3)
fig|1163751.6.peg.1557	149	159	0.402881	0.0139865	0.169463	Poly(A) polymerase (EC 2.7.7.19)
fig|1163751.6.peg.1558	131	67	-0.658167	0.00173672	0.0526057	C4-type zinc finger protein, DksA/TraR family
fig|1163751.6.peg.1559	239	143	-0.431829	0.00388808	0.0829752	Excinuclease ABC subunit B
fig|1163751.6.peg.156	411	298	-0.154659	0.154691	0.5674	Phosphoglycerate kinase (EC 2.7.2.3)
fig|1163751.6.peg.1560	118	81	-0.233626	0.256093	0.682187	Glutamate Aspartate transport ATP-binding protein GltL (TC 3.A.1.3.4)
fig|1163751.6.peg.1561	8	8	0.309167	0.667317	0.923184	hypothetical protein
fig|1163751.6.peg.1562	470	363	-0.0635244	0.525346	0.866199	NADH-ubiquinone oxidoreductase chain G (EC 1.6.5.3)
fig|1163751.6.peg.1563	107	86	-0.00603545	0.976815	0.994287	NADH-ubiquinone oxidoreductase chain H (EC 1.6.5.3)
fig|1163751.6.peg.1564	49	50	0.338313	0.241976	0.683356	NADH-ubiquinone oxidoreductase chain I (EC 1.6.5.3)
fig|1163751.6.peg.1565	60	53	0.130197	0.63078	0.908787	NADH-ubiquinone oxidoreductase chain J (EC 1.6.5.3)
fig|1163751.6.peg.1566	12	6	-0.690833	0.322583	0.753027	NADH-ubiquinone oxidoreductase chain K (EC 1.6.5.3)
fig|1163751.6.peg.1567	175	128	-0.142044	0.392872	0.791645	NADH-ubiquinone oxidoreductase chain L (EC 1.6.5.3)
fig|1163751.6.peg.1568	124	92	-0.121468	0.537117	0.873338	NADH-ubiquinone oxidoreductase chain M (EC 1.6.5.3)
fig|1163751.6.peg.1569	12	3	-1.69083	0.0417699	0.297136	hypothetical protein
fig|1163751.6.peg.157	202	173	0.0855835	0.565031	0.880604	Fructose-bisphosphate aldolase class II (EC 4.1.2.13)
fig|1163751.6.peg.1570	92	97	0.385518	0.0654552	0.372499	hypothetical protein
fig|1163751.6.peg.1571	191	167	0.115442	0.448091	0.82019	1-deoxy-D-xylulose 5-phosphate synthase (EC 2.2.1.7)
fig|1163751.6.peg.1572	76	65	0.0836071	0.730409	0.929972	Octaprenyl-diphosphate synthase (EC 2.5.1.-) / Dimethylallyltransferase (EC 2.5.1.1) / Geranyltranstransferase (farnesyldiphosphate synthase) (EC 2.5.1.10) / Geranylgeranyl pyrophosphate synthetase (EC 2.5.1.29)
fig|1163751.6.peg.1573	37	34	0.187176	0.583713	0.886903	Exodeoxyribonuclease VII small subunit (EC 3.1.11.6)
fig|1163751.6.peg.1574	311	202	-0.313393	0.0146869	0.174569	probable transcription regulator PA1347
fig|1163751.6.peg.1575	12	8	-0.275796	0.671315	0.924627	hypothetical protein
fig|1163751.6.peg.1576	29	21	-0.156497	0.702349	0.927574	hypothetical protein
fig|1163751.6.peg.1577	19	8	-0.938761	0.105179	0.471987	hypothetical protein
fig|1163751.6.peg.1578	274	207	-0.0953783	0.469162	0.837535	hypothetical protein
fig|1163751.6.peg.1579	2	1	-0.690833	0.686346	0.923653	hypothetical protein
fig|1163751.6.peg.158	155	119	-0.0721399	0.679349	0.921834	tRNA nucleotidyltransferase (EC 2.7.7.21) (EC 2.7.7.25)
fig|1163751.6.peg.1580	120	86	-0.171459	0.395537	0.792762	Ribosomal protein L3 methyltransferase
fig|1163751.6.peg.1581	65	56	0.0941539	0.719207	0.930214	UDP-N-acetylenolpyruvoylglucosamine reductase (EC 1.1.1.158)
fig|1163751.6.peg.1582	44	43	0.276	0.370887	0.773488	Biotin-protein ligase (EC 6.3.4.15) / Biotin operon repressor
fig|1163751.6.peg.1583	1	1	0.309167	0.879213	0.978467	hypothetical protein
fig|1163751.6.peg.1584	51	47	0.19133	0.510468	0.862879	Endonuclease III (EC 4.2.99.18)
fig|1163751.6.peg.1585	239	271	0.490449	0.000119176	0.00771769	Serine transporter
fig|1163751.6.peg.1586	515	382	-0.121833	0.206825	0.648444	Pyruvate dehydrogenase E1 component (EC 1.2.4.1)
fig|1163751.6.peg.1587	148	124	0.0539097	0.757698	0.939246	Dihydrolipoamide acetyltransferase component of pyruvate dehydrogenase complex (EC 2.3.1.12)
fig|1163751.6.peg.1588	155	135	0.109858	0.515918	0.864312	Dihydrolipoamide dehydrogenase of pyruvate dehydrogenase complex (EC 1.8.1.4)
fig|1163751.6.peg.1589	110	65	-0.449825	0.0419997	0.295413	Nicotinate-nucleotide adenylyltransferase (EC 2.7.7.18)
fig|1163751.6.peg.159	121	109	0.158488	0.403698	0.80312	Single-stranded DNA-binding protein
fig|1163751.6.peg.1590	91	85	0.210763	0.331189	0.756199	DNA polymerase III delta subunit (EC 2.7.7.7)
fig|1163751.6.peg.1591	36	39	0.424644	0.201329	0.641928	LPS-assembly lipoprotein RlpB precursor (Rare lipoprotein B)
fig|1163751.6.peg.1592	369	306	0.0390776	0.724581	0.930119	Leucyl-tRNA synthetase (EC 6.1.1.4)
fig|1163751.6.peg.1593	163	137	0.0584707	0.725258	0.929717	Potassium uptake protein TrkH
fig|1163751.6.peg.1594	126	126	0.309167	0.0879609	0.424655	Phosphoribosylamine--glycine ligase (EC 6.3.4.13)
fig|1163751.6.peg.1595	179	156	0.110753	0.481453	0.848189	IMP cyclohydrolase (EC 3.5.4.10) / Phosphoribosylaminoimidazolecarboxamide formyltransferase (EC 2.1.2.3)
fig|1163751.6.peg.1596	50	31	-0.380493	0.240557	0.681395	Holliday junction resolvase / Crossover junction endodeoxyribonuclease rusA (EC 3.1.22.-)
fig|1163751.6.peg.1597	11	7	-0.34291	0.617565	0.904318	Replicative DNA helicase (EC 3.6.1.-)
fig|1163751.6.peg.1598	2	2	0.309167	0.829835	0.960511	hypothetical protein
fig|1163751.6.peg.1599	37	19	-0.652359	0.0986948	0.455403	hypothetical protein
fig|1163751.6.peg.16	59	45	-0.0816232	0.773328	0.941225	FIG002842: hypothetical protein
fig|1163751.6.peg.1600	128	74	-0.48138	0.019557	0.199609	hypothetical protein
fig|1163751.6.peg.1601	7	9	0.671737	0.352246	0.760365	hypothetical protein
fig|1163751.6.peg.1602	58	46	-0.0252523	0.92891	0.981983	Phage repressor protein C2
fig|1163751.6.peg.1603	106	86	0.00751108	0.971217	0.995875	hypothetical protein
fig|1163751.6.peg.1604	33	16	-0.735227	0.0831976	0.40795	hypothetical protein
fig|1163751.6.peg.1605	225	215	0.243578	0.0756661	0.39693	Glutaminyl-tRNA synthetase (EC 6.1.1.18)
fig|1163751.6.peg.1606	146	117	-0.0102931	0.953863	0.991342	CTP synthase (EC 6.3.4.2)
fig|1163751.6.peg.1607	186	141	-0.0904407	0.571458	0.884018	Enolase (EC 4.2.1.11)
fig|1163751.6.peg.1608	67	66	0.287472	0.249146	0.684059	Queuosine Biosynthesis QueC ATPase
fig|1163751.6.peg.1609	61	46	-0.0980086	0.725843	0.929831	Cell division protein ZipA
fig|1163751.6.peg.1610	130	110	0.0681587	0.714029	0.932508	DNA ligase (EC 6.5.1.2)
fig|1163751.6.peg.1611	117	76	-0.31327	0.134766	0.528372	Transcriptional (co)regulator CytR
fig|1163751.6.peg.1612	207	163	-0.035592	0.812504	0.956667	Uncharacterized protein YtfN
fig|1163751.6.peg.1613	126	89	-0.19238	0.330404	0.758555	Uncharacterized protein YtfM precursor
fig|1163751.6.peg.1614	68	63	0.198984	0.428715	0.812438	Bis(5'-nucleosyl)-tetraphosphatase, symmetrical (EC 3.6.1.41)
fig|1163751.6.peg.1615	45	38	0.0652412	0.836608	0.962419	Dimethyladenosine transferase (EC 2.1.1.-)
fig|1163751.6.peg.1616	85	83	0.274815	0.215639	0.656353	4-hydroxythreonine-4-phosphate dehydrogenase (EC 1.1.1.262)
fig|1163751.6.peg.1617	100	88	0.124742	0.552526	0.880105	Survival protein SurA precursor (Peptidyl-prolyl cis-trans isomerase SurA) (EC 5.2.1.8)
fig|1163751.6.peg.1618	264	229	0.103976	0.422669	0.813291	Outer membrane protein Imp, required for envelope biogenesis / Organic solvent tolerance protein precursor
fig|1163751.6.peg.1619	101	64	-0.349045	0.123897	0.502545	Erythronate-4-phosphate dehydrogenase (EC 1.1.1.290)
fig|1163751.6.peg.162	31	26	0.0554102	0.884609	0.976372	hypothetical protein
fig|1163751.6.peg.1620	98	109	0.462641	0.0207586	0.205723	Aspartate-semialdehyde dehydrogenase (EC 1.2.1.11)
fig|1163751.6.peg.1621	77	50	-0.313764	0.224365	0.668823	tRNA pseudouridine synthase A (EC 4.2.1.70)
fig|1163751.6.peg.1622	45	38	0.0652412	0.836608	0.962419	DedA protein
fig|1163751.6.peg.1623	114	63	-0.546443	0.013396	0.168843	Acetyl-coenzyme A carboxyl transferase beta chain (EC 6.4.1.2)
fig|1163751.6.peg.1625	81	75	0.198135	0.389818	0.790581	Dihydrofolate synthase (EC 6.3.2.12) / Folylpolyglutamate synthase (EC 6.3.2.17)
fig|1163751.6.peg.1626	23	28	0.59296	0.142015	0.539886	DedD protein
fig|1163751.6.peg.1627	36	27	-0.105871	0.771368	0.940058	Colicin V production protein
fig|1163751.6.peg.1628	167	154	0.192249	0.23128	0.672358	Amidophosphoribosyltransferase (EC 2.4.2.14)
fig|1163751.6.peg.1629	44	39	0.135137	0.668972	0.923772	3-polyprenyl-4-hydroxybenzoate carboxy-lyase UbiX (EC 4.1.1.-)
fig|1163751.6.peg.163	97	85	0.118645	0.578337	0.886625	CDP-diacylglycerol--glycerol-3-phosphate 3-phosphatidyltransferase (EC 2.7.8.5)
fig|1163751.6.peg.1630	20	9	-0.842836	0.129141	0.517116	FIG136845: Rhodanese-related sulfurtransferase
fig|1163751.6.peg.1631	29	22	-0.0893826	0.825234	0.959622	Protein export cytoplasm chaperone protein (SecB, maintains protein to be exported in unfolded state)
fig|1163751.6.peg.1632	90	77	0.0841002	0.706001	0.930762	Serine acetyltransferase (EC 2.3.1.30)
fig|1163751.6.peg.1633	142	111	-0.0461645	0.799251	0.949995	Serine acetyltransferase (EC 2.3.1.30)
fig|1163751.6.peg.1634	27	34	0.641742	0.0824912	0.408217	hypothetical protein
fig|1163751.6.peg.1635	23	12	-0.629433	0.207277	0.648776	hypothetical protein
fig|1163751.6.peg.1636	111	91	0.0225456	0.911521	0.984946	ADP-heptose synthase (EC 2.7.-.-) / D-glycero-beta-D-manno-heptose 7-phosphate kinase
fig|1163751.6.peg.1637	82	39	-0.762983	0.00479365	0.094763	LSU ribosomal protein L9p
fig|1163751.6.peg.1638	13	15	0.515618	0.34358	0.761797	SSU ribosomal protein S18p @ SSU ribosomal protein S18p, zinc-independent
fig|1163751.6.peg.1639	32	35	0.43845	0.212459	0.654094	Primosomal replication protein N
fig|1163751.6.peg.164	164	153	0.209003	0.195876	0.632054	Excinuclease ABC subunit C
fig|1163751.6.peg.1640	147	118	-0.00786251	0.964614	0.994262	SSU ribosomal protein S6p
fig|1163751.6.peg.1641	123	81	-0.293498	0.149415	0.557857	Ribonuclease HII (EC 3.1.26.4)
fig|1163751.6.peg.1642	93	91	0.277803	0.190215	0.62234	Lipid-A-disaccharide synthase (EC 2.4.1.182)
fig|1163751.6.peg.1643	125	105	0.057628	0.761692	0.936777	Acyl-[acyl-carrier-protein]--UDP-N-acetylglucosamine O-acyltransferase (EC 2.3.1.129)
fig|1163751.6.peg.1644	71	99	0.788776	0.000384309	0.0189929	(3R)-hydroxymyristoyl-[acyl carrier protein] dehydratase (EC 4.2.1.-)
fig|1163751.6.peg.1645	216	239	0.455146	0.000741407	0.0296247	UDP-3-O-[3-hydroxymyristoyl] glucosamine N-acyltransferase (EC 2.3.1.-)
fig|1163751.6.peg.1646	70	62	0.13408	0.592654	0.887563	Outer membrane protein H precursor
fig|1163751.6.peg.1647	392	442	0.48236	1.29e-06	0.000161437	Outer membrane protein assembly factor YaeT precursor
fig|1163751.6.peg.1648	219	236	0.417023	0.00198747	0.0583198	Membrane-associated zinc metalloprotease
fig|1163751.6.peg.1649	76	62	0.0154356	0.949871	0.989932	Phosphatidate cytidylyltransferase (EC 2.7.7.41)
fig|1163751.6.peg.165	179	152	0.0732785	0.64354	0.912816	BarA-associated response regulator UvrY (= GacA = SirA)
fig|1163751.6.peg.1650	123	149	0.585821	0.000804377	0.0314712	Undecaprenyl pyrophosphate synthetase (EC 2.5.1.31)
fig|1163751.6.peg.1651	13	15	0.515618	0.34358	0.761797	hypothetical protein
fig|1163751.6.peg.1652	104	92	0.132289	0.520072	0.862804	Agmatine deiminase (EC 3.5.3.12)
fig|1163751.6.peg.1653	122	95	-0.0517149	0.791929	0.949708	N-carbamoylputrescine amidase (3.5.1.53)
fig|1163751.6.peg.1654	52	57	0.441617	0.109192	0.471408	Putative Holliday junction resolvase (EC 3.1.-.-)
fig|1163751.6.peg.1655	60	53	0.130197	0.63078	0.908787	UPF0301 protein YqgE
fig|1163751.6.peg.1656	161	126	-0.0444702	0.794135	0.948719	Glutathione synthetase (EC 6.3.2.3)
fig|1163751.6.peg.1657	69	76	0.44857	0.0605775	0.366982	Ribosomal RNA small subunit methyltransferase E (EC 2.1.1.-)
fig|1163751.6.peg.1658	46	39	0.071007	0.820292	0.961616	Thiamin ABC transporter, ATPase component / Thiamine transport ATP-binding protein thiQ
fig|1163751.6.peg.1659	114	129	0.487504	0.00830412	0.13561	Thiamin ABC transporter, transmembrane component
fig|1163751.6.peg.166	6	6	0.309167	0.709711	0.930752	hypothetical protein
fig|1163751.6.peg.1660	97	68	-0.203283	0.367784	0.773891	Thiamin ABC transporter, substrate-binding component
fig|1163751.6.peg.1661	39	23	-0.452673	0.223313	0.667804	Type IV fimbrial assembly protein PilC
fig|1163751.6.peg.1662	18	14	-0.0534033	0.916702	0.980391	Type IV fimbrial assembly protein PilC
fig|1163751.6.peg.1663	124	95	-0.0751739	0.700209	0.927685	Type IV fimbrial assembly, ATPase PilB
fig|1163751.6.peg.1664	28	25	0.145668	0.71264	0.93264	Type IV pilin PilA
fig|1163751.6.peg.1665	123	98	-0.0186379	0.92351	0.982636	Glycyl-tRNA synthetase alpha chain (EC 6.1.1.14)
fig|1163751.6.peg.1666	219	159	-0.152737	0.304917	0.743682	Glycyl-tRNA synthetase beta chain (EC 6.1.1.14)
fig|1163751.6.peg.1667	4	5	0.631095	0.511817	0.862443	hypothetical protein
fig|1163751.6.peg.1668	209	138	-0.289668	0.0634337	0.365425	hypothetical protein
fig|1163751.6.peg.1669	950	741	-0.0492872	0.482099	0.846942	hypothetical protein
fig|1163751.6.peg.167	5	5	0.309167	0.733999	0.931071	hypothetical protein
fig|1163751.6.peg.1670	109	95	0.110838	0.58253	0.887259	Putative ATP-binding component of a transport system
fig|1163751.6.peg.1671	118	91	-0.0656816	0.742371	0.934432	DNA repair protein RadA
fig|1163751.6.peg.1672	38	31	0.0154356	0.964544	0.994736	hypothetical protein
fig|1163751.6.peg.1673	6	1	-2.2758	0.0799864	0.404891	hypothetical protein
fig|1163751.6.peg.1674	25	16	-0.334689	0.461884	0.829272	hypothetical protein
fig|1163751.6.peg.1675	10	13	0.687678	0.253706	0.682606	hypothetical protein
fig|1163751.6.peg.1676	116	97	0.0510986	0.795835	0.948337	tRNA (uridine-5-oxyacetic acid methyl ester) 34 synthase
fig|1163751.6.peg.1677	43	29	-0.259117	0.4491	0.820437	tRNA (5-methoxyuridine) 34 synthase
fig|1163751.6.peg.1678	7	2	-1.49819	0.154308	0.567103	hypothetical protein
fig|1163751.6.peg.1679	313	247	-0.0324848	0.789928	0.949735	Aconitate hydratase (EC 4.2.1.3)
fig|1163751.6.peg.168	9	1	-2.86076	0.0148687	0.172901	hypothetical protein
fig|1163751.6.peg.1680	115	108	0.218564	0.256631	0.679765	1-deoxy-D-xylulose 5-phosphate reductoisomerase (EC 1.1.1.267)
fig|1163751.6.peg.1681	92	77	0.0523914	0.813202	0.956289	Ribosome recycling factor
fig|1163751.6.peg.1682	109	107	0.282449	0.148996	0.557398	Uridylate kinase (EC 2.7.4.-)
fig|1163751.6.peg.1683	160	170	0.39663	0.0122613	0.16331	Translation elongation factor Ts
fig|1163751.6.peg.1684	250	231	0.195132	0.136861	0.529947	SSU ribosomal protein S2p (SAe)
fig|1163751.6.peg.1685	142	107	-0.0991133	0.588494	0.884153	Phospholipase A1 precursor (EC 3.1.1.32, EC 3.1.1.4); Outer membrane phospholipase A
fig|1163751.6.peg.1686	26	15	-0.484382	0.29001	0.721376	hypothetical protein
fig|1163751.6.peg.1687	13	11	0.0681587	0.907766	0.98571	Phage terminase small subunit
fig|1163751.6.peg.1688	20	12	-0.427799	0.407854	0.806262	hypothetical protein
fig|1163751.6.peg.1689	24	13	-0.575356	0.234587	0.677254	hypothetical protein
fig|1163751.6.peg.169	1	2	1.30917	0.444117	0.821727	hypothetical protein
fig|1163751.6.peg.1690	8	3	-1.10587	0.228922	0.672795	hypothetical protein
fig|1163751.6.peg.1691	27	24	0.139242	0.729843	0.930512	Replicative DNA helicase (EC 3.6.1.-)
fig|1163751.6.peg.1692	39	24	-0.391273	0.287397	0.718683	hypothetical protein
fig|1163751.6.peg.1693	54	51	0.226705	0.419475	0.812977	DNA replication protein DnaC
fig|1163751.6.peg.1694	85	90	0.391629	0.0717631	0.391776	Origin specific replication initiation factor #replication protein O
fig|1163751.6.peg.1695	1	0	NA	NA	NA	hypothetical protein
fig|1163751.6.peg.1696	81	91	0.477111	0.0297533	0.239814	hypothetical protein
fig|1163751.6.peg.1697	28	29	0.359793	0.345115	0.762053	Orf33
fig|1163751.6.peg.1698	30	26	0.102716	0.789597	0.949945	hypothetical protein
fig|1163751.6.peg.1699	43	33	-0.0727039	0.826376	0.959762	Phage tail fibers
fig|1163751.6.peg.170	216	143	-0.285849	0.0624134	0.370925	Transketolase (EC 2.2.1.1)
fig|1163751.6.peg.1700	33	22	-0.275796	0.481607	0.847268	Baseplate assembly protein J
fig|1163751.6.peg.1701	13	10	-0.0693448	0.908368	0.983236	Phage baseplate assembly protein
fig|1163751.6.peg.1702	16	12	-0.105871	0.846397	0.967164	Phage baseplate assembly protein V
fig|1163751.6.peg.1703	13	7	-0.583918	0.375352	0.779769	hypothetical protein
fig|1163751.6.peg.1704	14	16	0.501812	0.339948	0.763662	prophage MuSo2, virion morphogenesis protein, putative
fig|1163751.6.peg.1705	13	10	-0.0693448	0.908368	0.983236	Mu-like prophage protein GP36
fig|1163751.6.peg.1706	5	7	0.794594	0.342114	0.765781	hypothetical protein
fig|1163751.6.peg.1707	34	20	-0.456368	0.251975	0.682349	Phage major capsid protein
fig|1163751.6.peg.1708	25	18	-0.164764	0.709129	0.931615	Mu-like prophage I protein
fig|1163751.6.peg.1709	0	1	NA	NA	NA	hypothetical protein
fig|1163751.6.peg.171	157	169	0.415425	0.00913449	0.137237	Biosynthetic arginine decarboxylase (EC 4.1.1.19)
fig|1163751.6.peg.1710	4	1	-1.69083	0.239849	0.681964	hypothetical protein
fig|1163751.6.peg.1711	38	48	0.646202	0.0378987	0.28132	Addiction module antidote protein
fig|1163751.6.peg.1712	43	49	0.497612	0.0974583	0.451918	FIG022160: hypothetical toxin
fig|1163751.6.peg.1713	73	43	-0.454393	0.0945265	0.446032	Phage (Mu-like) virion morphogenesis protein
fig|1163751.6.peg.1714	44	34	-0.062802	0.847744	0.96782	Mu-like prophage FluMu protein gp29
fig|1163751.6.peg.1715	64	53	0.0370872	0.889341	0.976145	Mu-like prophage FluMu protein gp29
fig|1163751.6.peg.1716	281	212	-0.0973391	0.454548	0.824774	Phage terminase, large subunit
fig|1163751.6.peg.1717	26	25	0.252583	0.530714	0.868945	hypothetical protein
fig|1163751.6.peg.1718	1	0	NA	NA	NA	hypothetical protein
fig|1163751.6.peg.1719	19	14	-0.131406	0.794202	0.947894	hypothetical protein
fig|1163751.6.peg.172	115	133	0.518959	0.00454702	0.0918204	NADPH dependent preQ0 reductase (EC 1.7.1.13)
fig|1163751.6.peg.1720	40	29	-0.15478	0.657019	0.918067	Phage endolysin
fig|1163751.6.peg.1721	68	44	-0.318864	0.24633	0.688405	hypothetical protein
fig|1163751.6.peg.1722	13	10	-0.0693448	0.908368	0.983236	Transcriptional regulator, IclR family
fig|1163751.6.peg.1723	20	29	0.84522	0.041457	0.296031	hypothetical protein
fig|1163751.6.peg.1724	32	23	-0.167271	0.668453	0.923735	Phage integrase
fig|1163751.6.peg.1725	71	56	-0.0332254	0.896803	0.980324	Rossmann fold nucleotide-binding protein Smf possibly involved in DNA uptake
fig|1163751.6.peg.1726	34	33	0.266098	0.449021	0.821091	YrdC/Sua5 family protein, required for threonylcarbamoyladenosine (t(6)A) formation in tRNA
fig|1163751.6.peg.1727	31	16	-0.64503	0.134571	0.529819	Queuosine biosynthesis QueD, PTPS-I
fig|1163751.6.peg.1728	22	9	-0.98034	0.0706639	0.390889	Cell division protein FtsB
fig|1163751.6.peg.1729	69	55	-0.017998	0.944636	0.992185	2-C-methyl-D-erythritol 4-phosphate cytidylyltransferase (EC 2.7.7.60)
fig|1163751.6.peg.173	707	418	-0.44904	2.58e-07	4.04e-05	DNA-binding protein HU-alpha
fig|1163751.6.peg.1730	63	31	-0.713917	0.0196476	0.19945	2-C-methyl-D-erythritol 2,4-cyclodiphosphate synthase (EC 4.6.1.12)
fig|1163751.6.peg.1731	1394	1220	0.116817	0.0376118	0.281414	Lipoprotein NlpD
fig|1163751.6.peg.1732	524	528	0.320138	0.000302889	0.0162522	RNA polymerase sigma factor RpoS
fig|1163751.6.peg.1733	46	58	0.643586	0.0229778	0.213625	hypothetical protein
fig|1163751.6.peg.1734	21	19	0.164777	0.71735	0.930375	hypothetical protein
fig|1163751.6.peg.1735	57	73	0.666101	0.0085392	0.132534	hypothetical protein
fig|1163751.6.peg.1736	160	185	0.51862	0.000823235	0.031233	Transcription termination factor Rho
fig|1163751.6.peg.1737	107	103	0.2542	0.200371	0.63996	Undecaprenyl-phosphate N-acetylglucosaminyl 1-phosphate transferase (EC 2.7.8.-)
fig|1163751.6.peg.1738	2	1	-0.690833	0.686346	0.923653	Undecaprenyl-phosphate N-acetylglucosaminyl 1-phosphate transferase (EC 2.7.8.-)
fig|1163751.6.peg.1739	17	12	-0.193334	0.719479	0.929606	hypothetical protein
fig|1163751.6.peg.174	77	64	0.0423802	0.861425	0.972793	Periplasmic thiol:disulfide oxidoreductase DsbB, required for DsbA reoxidation
fig|1163751.6.peg.1740	27	17	-0.358258	0.415003	0.811004	hypothetical protein
fig|1163751.6.peg.1741	16	10	-0.368905	0.518975	0.864421	hypothetical protein
fig|1163751.6.peg.1742	9	3	-1.2758	0.152863	0.564557	hypothetical protein
fig|1163751.6.peg.1743	4	0	NA	NA	NA	hypothetical protein
fig|1163751.6.peg.1744	128	98	-0.0761234	0.692048	0.923714	hypothetical protein
fig|1163751.6.peg.1745	44	40	0.171663	0.584673	0.884071	Cell division protein FtsL
fig|1163751.6.peg.1746	45	53	0.545234	0.0610595	0.367531	rRNA small subunit methyltransferase H
fig|1163751.6.peg.1747	48	34	-0.188333	0.556242	0.879312	Cell division protein MraZ
fig|1163751.6.peg.1748	75	78	0.36575	0.115831	0.487735	Probable transcriptional activator for leuABCD operon
fig|1163751.6.peg.175	18	19	0.387169	0.413115	0.81069	Aerobic respiration control sensor protein arcB (EC 2.7.3.-)
fig|1163751.6.peg.1751	4	3	-0.105871	0.92284	0.984153	hypothetical protein
fig|1163751.6.peg.1752	58	47	0.00577464	0.983635	0.995563	hypothetical protein
fig|1163751.6.peg.1753	75	58	-0.0616709	0.805515	0.954421	SinI homolog
fig|1163751.6.peg.1754	143	110	-0.0693448	0.702593	0.927245	Invasin
fig|1163751.6.peg.1755	4	4	0.309167	0.761177	0.938294	Two-component sensor protein RcsD (EC 2.7.3.-)
fig|1163751.6.peg.1756	56	21	-1.10587	0.00145557	0.0471305	DNA-binding capsular synthesis response regulator RcsB
fig|1163751.6.peg.1757	87	79	0.170004	0.446669	0.820386	Copper-sensing two-component system response regulator CpxR
fig|1163751.6.peg.1758	87	57	-0.300887	0.214504	0.656089	SanA protein
fig|1163751.6.peg.1759	95	106	0.467232	0.0213869	0.208107	NAD-dependent malic enzyme (EC 1.1.1.38)
fig|1163751.6.peg.176	107	84	-0.0399828	0.848217	0.966011	Aerobic respiration control sensor protein arcB (EC 2.7.3.-)
fig|1163751.6.peg.1760	112	106	0.229732	0.238409	0.68513	NAD-dependent malic enzyme (EC 1.1.1.38)
fig|1163751.6.peg.1761	254	223	0.121382	0.357113	0.762112	Methionyl-tRNA synthetase (EC 6.1.1.10)
fig|1163751.6.peg.1762	92	72	-0.0444702	0.843647	0.966963	Scaffold protein for [4Fe-4S] cluster assembly ApbC, MRP-like
fig|1163751.6.peg.1763	115	65	-0.513955	0.0188032	0.195096	hypothetical protein
fig|1163751.6.peg.1765	90	71	-0.0329392	0.884883	0.975814	3-deoxy-D-manno-octulosonic-acid transferase (EC 2.-.-.-)
fig|1163751.6.peg.1766	73	45	-0.388805	0.147895	0.555495	Lipopolysaccharide biosynthesis glycosyltransferase
fig|1163751.6.peg.1767	33	36	0.434698	0.209654	0.648651	Phosphopantetheine adenylyltransferase (EC 2.7.7.3)
fig|1163751.6.peg.1768	303	229	-0.0948034	0.449223	0.819865	Excinuclease ABC subunit A
fig|1163751.6.peg.1769	97	65	-0.268378	0.239719	0.684182	ATPase, AFG1 family
fig|1163751.6.peg.177	86	76	0.13083	0.563056	0.879716	4-keto-6-deoxy-N-Acetyl-D-hexosaminyl-(Lipid carrier) aminotransferase
fig|1163751.6.peg.1770	62	52	0.0554102	0.837373	0.962415	Putative cytochrome d ubiquinol oxidase subunit III (EC 1.10.3.-) (Cytochrome bd-I oxidase subunit III)
fig|1163751.6.peg.1771	120	98	0.016986	0.930699	0.983045	Outer membrane stress sensor protease DegS
fig|1163751.6.peg.1772	151	137	0.168794	0.319581	0.753039	Tryptophan-specific transport protein
fig|1163751.6.peg.1773	170	116	-0.242243	0.158121	0.574373	Fructose-specific phosphocarrier protein HPr (EC 2.7.1.69) / PTS system, fructose-specific IIA component (EC 2.7.1.69)
fig|1163751.6.peg.1774	101	75	-0.120226	0.581352	0.886185	1-phosphofructokinase (EC 2.7.1.56)
fig|1163751.6.peg.1775	251	166	-0.287337	0.0435185	0.302695	PTS system, fructose-specific IIB component (EC 2.7.1.69) / PTS system, fructose-specific IIC component (EC 2.7.1.69)
fig|1163751.6.peg.1776	201	147	-0.142213	0.35925	0.762341	Aspartate aminotransferase (EC 2.6.1.1)
fig|1163751.6.peg.1777	245	204	0.0449542	0.740994	0.933951	Threonyl-tRNA synthetase (EC 6.1.1.3)
fig|1163751.6.peg.1778	260	256	0.286799	0.0234825	0.215123	Translation initiation factor 3
fig|1163751.6.peg.1779	57	53	0.204197	0.456755	0.824397	LSU ribosomal protein L35p
fig|1163751.6.peg.178	81	71	0.119064	0.610243	0.902391	3-demethylubiquinone-9 3-methyltransferase (EC 2.1.1.64)
fig|1163751.6.peg.1780	98	109	0.462641	0.0207586	0.205723	LSU ribosomal protein L20p
fig|1163751.6.peg.1781	91	85	0.210763	0.331189	0.756199	Phenylalanyl-tRNA synthetase alpha chain (EC 6.1.1.20)
fig|1163751.6.peg.1782	220	153	-0.214805	0.152525	0.564975	Phenylalanyl-tRNA synthetase beta chain (EC 6.1.1.20)
fig|1163751.6.peg.1783	25	18	-0.164764	0.709129	0.931615	Integration host factor alpha subunit
fig|1163751.6.peg.1784	196	144	-0.135618	0.387412	0.789111	Chromosome partition protein MukF
fig|1163751.6.peg.1785	56	51	0.174237	0.531213	0.867494	Chromosome partition protein MukE
fig|1163751.6.peg.1786	335	273	0.0139066	0.905319	0.985617	Chromosome partition protein MukB
fig|1163751.6.peg.1787	137	112	0.0184896	0.919411	0.982728	L,D-transpeptidase YcbB
fig|1163751.6.peg.1788	211	161	-0.0810155	0.588624	0.883641	Oligopeptidase A (EC 3.4.24.70)
fig|1163751.6.peg.1789	82	92	0.475177	0.02947	0.24274	Phosphoribosylaminoimidazole-succinocarboxamide synthase (EC 6.3.2.6)
fig|1163751.6.peg.179	275	238	0.100697	0.42831	0.814961	DNA gyrase subunit A (EC 5.99.1.3)
fig|1163751.6.peg.1790	88	74	0.0591885	0.79379	0.948911	Outer membrane protein NlpB, lipoprotein component of the protein assembly complex (forms a complex with YaeT, YfiO, and YfgL); Lipoprotein-34 precursor
fig|1163751.6.peg.1791	112	106	0.229732	0.238409	0.68513	Dihydrodipicolinate synthase (EC 4.2.1.52)
fig|1163751.6.peg.1792	152	132	0.105633	0.536485	0.873067	LSU ribosomal protein L17p
fig|1163751.6.peg.1793	492	511	0.363832	6.11e-05	0.0042484	DNA-directed RNA polymerase alpha subunit (EC 2.7.7.6)
fig|1163751.6.peg.1794	232	217	0.212737	0.117104	0.487629	SSU ribosomal protein S4p (S9e)
fig|1163751.6.peg.1795	152	138	0.169764	0.315129	0.752942	SSU ribosomal protein S11p (S14e)
fig|1163751.6.peg.1796	173	166	0.249578	0.110148	0.471203	SSU ribosomal protein S13p (S18e)
fig|1163751.6.peg.1797	391	378	0.260384	0.0120236	0.161287	Preprotein translocase secY subunit (TC 3.A.5.1.1)
fig|1163751.6.peg.1798	106	115	0.426736	0.0274884	0.235723	LSU ribosomal protein L15p (L27Ae)
fig|1163751.6.peg.1799	14	11	-0.0387565	0.946494	0.992194	LSU ribosomal protein L30p (L7e)
fig|1163751.6.peg.18	108	91	0.0620739	0.761238	0.936831	Transaldolase (EC 2.2.1.2)
fig|1163751.6.peg.180	19	8	-0.938761	0.105179	0.471987	hypothetical protein
fig|1163751.6.peg.1800	72	89	0.614975	0.00683096	0.116623	SSU ribosomal protein S5p (S2e)
fig|1163751.6.peg.1801	54	55	0.335639	0.223206	0.66855	LSU ribosomal protein L18p (L5e)
fig|1163751.6.peg.1802	197	208	0.387555	0.00669942	0.115427	LSU ribosomal protein L6p (L9e)
fig|1163751.6.peg.1803	126	137	0.429919	0.0153986	0.174208	SSU ribosomal protein S8p (S15Ae)
fig|1163751.6.peg.1804	92	120	0.692495	0.0004833	0.0216104	SSU ribosomal protein S14p (S29e)
fig|1163751.6.peg.1805	198	192	0.264773	0.0690661	0.384885	LSU ribosomal protein L5p (L11e)
fig|1163751.6.peg.1806	83	57	-0.232983	0.342164	0.764072	LSU ribosomal protein L24p (L26e)
fig|1163751.6.peg.1807	129	167	0.681644	4.9e-05	0.00353865	LSU ribosomal protein L14p (L23e)
fig|1163751.6.peg.1808	77	89	0.518114	0.0204757	0.204539	LSU ribosomal protein L29p (L35e)
fig|1163751.6.peg.1809	101	130	0.673323	0.000394699	0.0190063	LSU ribosomal protein L16p (L10e)
fig|1163751.6.peg.181	36	35	0.268525	0.431613	0.815461	hypothetical protein
fig|1163751.6.peg.1810	241	292	0.586102	2.67e-06	0.000294904	SSU ribosomal protein S3p (S3e)
fig|1163751.6.peg.1811	137	121	0.129998	0.468306	0.837598	LSU ribosomal protein L22p (L17e)
fig|1163751.6.peg.1812	83	99	0.563484	0.0083517	0.135211	SSU ribosomal protein S19p (S15e)
fig|1163751.6.peg.1813	429	403	0.218969	0.0280517	0.238376	LSU ribosomal protein L2p (L8e)
fig|1163751.6.peg.1814	63	78	0.617289	0.0110612	0.152742	LSU ribosomal protein L23p (L23Ae)
fig|1163751.6.peg.1815	120	118	0.284919	0.126492	0.508677	LSU ribosomal protein L4p (L1e)
fig|1163751.6.peg.1816	388	451	0.526238	1.19e-07	2.03e-05	LSU ribosomal protein L3p (L3e)
fig|1163751.6.peg.1817	337	349	0.359645	0.00105287	0.0366165	SSU ribosomal protein S10p (S20e)
fig|1163751.6.peg.1818	2	1	-0.690833	0.686346	0.923653	hypothetical protein
fig|1163751.6.peg.1819	33	24	-0.150265	0.69517	0.923942	putative iron ABC transporter ATP-binding protein
fig|1163751.6.peg.182	174	162	0.206073	0.189208	0.623391	hypothetical protein
fig|1163751.6.peg.1820	76	51	-0.266335	0.301566	0.738385	Iron(III) dicitrate transport system permease protein FecD (TC 3.A.1.14.1)
fig|1163751.6.peg.1821	84	58	-0.22517	0.355065	0.760332	Periplasmic binding protein
fig|1163751.6.peg.1822	102	81	-0.0234086	0.912633	0.9836	Multidrug resistance protein B
fig|1163751.6.peg.1823	107	83	-0.0572608	0.784637	0.946402	Tauropine dehydrogenase
fig|1163751.6.peg.1824	68	49	-0.163586	0.541212	0.870947	Cystathionine beta-synthase (EC 4.2.1.22)
fig|1163751.6.peg.1825	64	57	0.142057	0.587316	0.884506	Diaminopimelate decarboxylase (EC 4.1.1.20)
fig|1163751.6.peg.1826	175	136	-0.0545815	0.738882	0.931914	Ferrichrome-iron receptor
fig|1163751.6.peg.1827	131	130	0.298112	0.0940576	0.444937	Citrate:6-N-acetyl-6-N-hydroxy-L-lysine ligase, alpha subunit (EC 6.3.2.27), aerobactin biosynthesis protein IucA @ Siderophore synthetase superfamily, group C @ Siderophore synthetase component, ligase
fig|1163751.6.peg.1828	8	5	-0.368905	0.648371	0.916208	Ferrous iron transport protein A
fig|1163751.6.peg.1829	218	185	0.0723639	0.614074	0.903786	Ferrous iron transport protein B
fig|1163751.6.peg.1830	16	14	0.116522	0.824638	0.960118	Ferrous iron-sensisng transcriptional regulator FeoC
fig|1163751.6.peg.1831	186	117	-0.359627	0.0317423	0.249423	Citrate synthase (si) (EC 2.3.3.1)
fig|1163751.6.peg.1832	154	111	-0.163204	0.358875	0.762407	Succinate dehydrogenase cytochrome b-556 subunit
fig|1163751.6.peg.1833	46	34	-0.126932	0.694768	0.925044	Succinate dehydrogenase hydrophobic membrane anchor protein
fig|1163751.6.peg.1834	304	223	-0.137861	0.273953	0.699978	Succinate dehydrogenase flavoprotein subunit (EC 1.3.99.1)
fig|1163751.6.peg.1835	88	71	-0.000517714	0.998195	0.998726	Succinate dehydrogenase iron-sulfur protein (EC 1.3.99.1)
fig|1163751.6.peg.1836	402	290	-0.161976	0.140972	0.539197	2-oxoglutarate dehydrogenase E1 component (EC 1.2.4.2)
fig|1163751.6.peg.1837	162	95	-0.460828	0.0116177	0.158101	Dihydrolipoamide succinyltransferase component (E2) of 2-oxoglutarate dehydrogenase complex (EC 2.3.1.61)
fig|1163751.6.peg.1838	67	82	0.60063	0.0110177	0.153269	Succinyl-CoA ligase [ADP-forming] beta chain (EC 6.2.1.5)
fig|1163751.6.peg.1839	108	70	-0.316438	0.146889	0.552822	Succinyl-CoA ligase [ADP-forming] alpha chain (EC 6.2.1.5)
fig|1163751.6.peg.184	157	138	0.12307	0.46286	0.830229	hypothetical protein
fig|1163751.6.peg.1840	34	27	-0.0234086	0.949497	0.99202	hypothetical protein
fig|1163751.6.peg.1841	34	25	-0.13444	0.721218	0.928658	hypothetical protein
fig|1163751.6.peg.1842	11	5	-0.828337	0.26751	0.691038	hypothetical protein
fig|1163751.6.peg.1843	164	218	0.719799	1.13e-06	0.000152026	hypothetical protein
fig|1163751.6.peg.1844	73	67	0.185431	0.445857	0.820499	hypothetical protein
fig|1163751.6.peg.1845	51	51	0.309167	0.277758	0.707775	hypothetical protein
fig|1163751.6.peg.1846	234	154	-0.294411	0.0460843	0.310202	Phage tail fiber protein
fig|1163751.6.peg.1847	29	27	0.206073	0.592064	0.887387	Lysozyme (EC 3.2.1.17)
fig|1163751.6.peg.1849	38	22	-0.479329	0.205167	0.647569	DNA adenine methyltransferase, phage-associated
fig|1163751.6.peg.185	81	45	-0.53883	0.0395726	0.286939	hypothetical protein
fig|1163751.6.peg.1850	80	71	0.136986	0.558794	0.878908	Adenine-specific methyltransferase (EC 2.1.1.72)
fig|1163751.6.peg.1851	12	10	0.0461324	0.940173	0.989434	hypothetical protein
fig|1163751.6.peg.1852	121	122	0.321041	0.081888	0.409004	VapB protein (antitoxin to VapC)
fig|1163751.6.peg.1853	177	136	-0.0709759	0.663787	0.922036	virulence associated protein C
fig|1163751.6.peg.1854	97	69	-0.182222	0.417783	0.813475	hypothetical protein
fig|1163751.6.peg.1855	90	53	-0.454766	0.0631769	0.367895	Antitermination protein Q
fig|1163751.6.peg.1856	12	10	0.0461324	0.940173	0.989434	Replicative DNA helicase (EC 3.6.1.-)
fig|1163751.6.peg.1857	1	6	2.89413	0.0259842	0.225918	Replicative DNA helicase (EC 3.6.1.-)
fig|1163751.6.peg.1858	6	4	-0.275796	0.764136	0.939167	hypothetical protein
fig|1163751.6.peg.1859	68	35	-0.649013	0.0258532	0.225824	hypothetical protein
fig|1163751.6.peg.186	100	54	-0.579802	0.014549	0.174032	cell invasion protein SipB
fig|1163751.6.peg.1860	23	23	0.309167	0.4661	0.834448	hypothetical protein
fig|1163751.6.peg.1861	105	105	0.309167	0.119346	0.494774	DNA replication protein DnaC
fig|1163751.6.peg.1862	42	46	0.440411	0.151191	0.561696	Positive transcription regulator EvgA
fig|1163751.6.peg.1863	63	55	0.113247	0.669287	0.923527	Formyltetrahydrofolate deformylase (EC 3.5.1.10)
fig|1163751.6.peg.1864	4	4	0.309167	0.761177	0.938294	hypothetical protein
fig|1163751.6.peg.1865	86	71	0.0326492	0.887171	0.97633	DNA-binding protein H-NS
fig|1163751.6.peg.1866	118	100	0.0703799	0.718371	0.930094	Cardiolipin synthetase (EC 2.7.8.-)
fig|1163751.6.peg.1867	8	11	0.768598	0.247218	0.685278	hypothetical protein
fig|1163751.6.peg.1868	598	460	-0.0693448	0.434544	0.81771	Attachment invasion locus protein precursor
fig|1163751.6.peg.1869	5	3	-0.427799	0.679	0.923361	hypothetical protein
fig|1163751.6.peg.187	19	21	0.453557	0.319041	0.753186	Type III secretion chaperone protein for YopD (SycD)
fig|1163751.6.peg.1870	30	37	0.61173	0.0826173	0.406166	Ferric siderophore transport system, periplasmic binding protein TonB
fig|1163751.6.peg.1871	68	40	-0.456368	0.105198	0.470385	Intracellular septation protein IspA
fig|1163751.6.peg.1872	78	75	0.252583	0.277495	0.708065	Membrane protein YciC, linked to IspA
fig|1163751.6.peg.1873	98	93	0.233616	0.26178	0.685666	Mobile element protein
fig|1163751.6.peg.1874	165	130	-0.0347876	0.836012	0.962618	Aspartate-semialdehyde dehydrogenase (EC 1.2.1.11)
fig|1163751.6.peg.1875	75	80	0.402276	0.0817636	0.409472	FIG01221804: hypothetical protein
fig|1163751.6.peg.1876	20	11	-0.55333	0.294865	0.73055	Putative O-antigen biosynthesis protein precursor
fig|1163751.6.peg.1877	65	44	-0.253769	0.361617	0.765633	Putative O-antigen biosynthesis protein precursor
fig|1163751.6.peg.1878	30	24	-0.0127613	0.974078	0.995818	Ribose 5-phosphate isomerase A (EC 5.3.1.6)
fig|1163751.6.peg.1879	104	118	0.49137	0.011001	0.154178	D-3-phosphoglycerate dehydrogenase (EC 1.1.1.95)
fig|1163751.6.peg.188	33	19	-0.4873	0.230667	0.671616	Flagellar biosynthesis protein FlhB
fig|1163751.6.peg.1880	76	92	0.584801	0.00856422	0.131833	5-formyltetrahydrofolate cyclo-ligase (EC 6.3.3.2)
fig|1163751.6.peg.1881	411	274	-0.275796	0.0129533	0.167767	Z-ring-associated protein ZapA
fig|1163751.6.peg.1882	29	24	0.0361483	0.92728	0.981088	hypothetical protein
fig|1163751.6.peg.1884	74	55	-0.118927	0.640521	0.910942	Folate-dependent protein for Fe/S cluster synthesis/repair in oxidative stress
fig|1163751.6.peg.1885	103	95	0.192522	0.346514	0.762005	2-octaprenyl-3-methyl-6-methoxy-1,4-benzoquinol hydroxylase (EC 1.14.13.-)
fig|1163751.6.peg.1886	87	67	-0.0676875	0.771238	0.94051	FIG001674: hypothetical protein
fig|1163751.6.peg.1887	137	128	0.211135	0.232253	0.673104	Ribose-phosphate pyrophosphokinase (EC 2.7.6.1)
fig|1163751.6.peg.1888	95	105	0.453557	0.0258507	0.226858	Peptidyl-tRNA hydrolase (EC 3.1.1.29)
fig|1163751.6.peg.1889	127	75	-0.450699	0.0285977	0.239761	DNA transformation protein TfoX
fig|1163751.6.peg.189	59	37	-0.364023	0.221264	0.665921	Type III secretion inner membrane protein (YscT,HrcT,SpaR,EscT,EpaR1,homologous to flagellar export components)
fig|1163751.6.peg.1890	73	65	0.14171	0.563132	0.879104	Adenine phosphoribosyltransferase (EC 2.4.2.7)
fig|1163751.6.peg.1891	208	182	0.116522	0.424163	0.813665	DNA polymerase III subunits gamma and tau (EC 2.7.7.7)
fig|1163751.6.peg.1892	98	55	-0.524183	0.0272441	0.234699	FIG000557: hypothetical protein co-occurring with RecR
fig|1163751.6.peg.1893	178	173	0.268062	0.0807999	0.407909	Recombination protein RecR
fig|1163751.6.peg.1894	2	1	-0.690833	0.686346	0.923653	hypothetical protein
fig|1163751.6.peg.1895	1	0	NA	NA	NA	hypothetical protein
fig|1163751.6.peg.1896	996	825	0.0374152	0.579082	0.885599	Chaperone protein HtpG
fig|1163751.6.peg.1897	1	0	NA	NA	NA	hypothetical protein
fig|1163751.6.peg.1898	79	66	0.0497802	0.835265	0.962348	Adenylate kinase (EC 2.7.4.3)
fig|1163751.6.peg.19	117	146	0.628627	0.000410199	0.0192588	SSU ribosomal protein S12p (S23e)
fig|1163751.6.peg.190	7	9	0.671737	0.352246	0.760365	Type III secretion inner membrane protein (YscS,homologous to flagellar export components)
fig|1163751.6.peg.1900	15	9	-0.427799	0.473508	0.840896	hypothetical protein
fig|1163751.6.peg.1901	33	21	-0.34291	0.387121	0.790661	hypothetical protein
fig|1163751.6.peg.1902	303	237	-0.0452639	0.715552	0.931259	Protein export cytoplasm protein SecA ATPase RNA helicase (TC 3.A.5.1.1)
fig|1163751.6.peg.1903	79	52	-0.294174	0.246957	0.689131	FIG006972: hypothetical protein
fig|1163751.6.peg.1904	185	142	-0.0724676	0.650092	0.915884	Asparagine synthetase [glutamine-hydrolyzing] (EC 6.3.5.4)
fig|1163751.6.peg.1905	138	108	-0.0444702	0.809108	0.956867	FIG001881: hydrolase of alkaline phosphatase superfamily
fig|1163751.6.peg.1906	137	104	-0.0884256	0.634801	0.908655	Enoyl-[acyl-carrier-protein] reductase [NADH] (EC 1.3.1.9)
fig|1163751.6.peg.1907	32	22	-0.231402	0.55793	0.880498	Peptide transport system ATP-binding protein SapF
fig|1163751.6.peg.1908	54	40	-0.123793	0.678243	0.926693	Peptide transport system ATP-binding protein SapD
fig|1163751.6.peg.1909	61	37	-0.412117	0.162604	0.582766	Peptide transport system permease protein SapC
fig|1163751.6.peg.191	110	94	0.0823959	0.682915	0.924668	Type III secretion inner membrane protein (YscR,SpaR,HrcR,EscR,homologous to flagellar export components)
fig|1163751.6.peg.1910	75	72	0.250273	0.291559	0.72427	Peptide transport system permease protein SapB
fig|1163751.6.peg.1911	69	65	0.22301	0.369624	0.77343	Predicted glutamine amidotransferase
fig|1163751.6.peg.1912	96	86	0.150469	0.480724	0.8477	Phosphoheptose isomerase 1 (EC 5.3.1.-)
fig|1163751.6.peg.1913	389	301	-0.0608399	0.579873	0.886087	RNA polymerase sigma factor RpoH
fig|1163751.6.peg.1914	87	66	-0.0893826	0.702085	0.927879	NAD(P)H-flavin reductase (EC 1.5.1.29) (EC 1.16.1.3)
fig|1163751.6.peg.1915	149	81	-0.570152	0.00330282	0.0756426	3-polyprenyl-4-hydroxybenzoate carboxy-lyase (EC 4.1.1.-)
fig|1163751.6.peg.1916	51	39	-0.0778563	0.798266	0.949426	Transcriptional activator RfaH
fig|1163751.6.peg.1917	10	9	0.157164	0.811924	0.957785	Porphobilinogen synthase (EC 4.2.1.24)
fig|1163751.6.peg.1918	42	40	0.238777	0.45237	0.824407	FIG138315: Putative alpha helix protein
fig|1163751.6.peg.1919	133	129	0.265112	0.135753	0.52893	Similarity with glutathionylspermidine synthase (EC 6.3.1.8), group 1
fig|1163751.6.peg.192	80	53	-0.284841	0.258501	0.682792	Type III secretion inner membrane protein (YscQ,homologous to flagellar export components)
fig|1163751.6.peg.1920	121	85	-0.200306	0.321336	0.752454	Possible lipoprotein
fig|1163751.6.peg.1921	63	68	0.41935	0.0953502	0.447669	Methylase of polypeptide chain release factors
fig|1163751.6.peg.1922	76	66	0.105633	0.662092	0.921044	Peptide chain release factor 1
fig|1163751.6.peg.1923	117	72	-0.391273	0.065348	0.37302	Glutamyl-tRNA reductase (EC 1.2.1.70)
fig|1163751.6.peg.1924	35	21	-0.427799	0.273543	0.699884	Glutamyl-tRNA reductase (EC 1.2.1.70)
fig|1163751.6.peg.1925	82	84	0.343932	0.123471	0.504085	Outer membrane lipoprotein LolB precursor
fig|1163751.6.peg.1926	63	47	-0.113524	0.68058	0.922171	4-diphosphocytidyl-2-C-methyl-D-erythritol kinase (EC 2.7.1.148)
fig|1163751.6.peg.1927	113	102	0.161413	0.410931	0.808092	L-cystine uptake protein TcyP
fig|1163751.6.peg.1928	42	34	0.0043122	0.989603	0.994103	Membrane-bound metal-dependent hydrolase YdjM, induced during SOS response
fig|1163751.6.peg.1929	72	73	0.329066	0.168383	0.594964	Manganese ABC transporter, inner membrane permease protein SitD
fig|1163751.6.peg.193	106	85	-0.00936273	0.96423	0.994958	hypothetical protein
fig|1163751.6.peg.1930	56	48	0.0867744	0.75873	0.938666	Manganese ABC transporter, inner membrane permease protein SitC
fig|1163751.6.peg.1931	96	80	0.0461324	0.831862	0.961969	Manganese ABC transporter, ATP-binding protein SitB
fig|1163751.6.peg.1932	121	91	-0.101902	0.607812	0.900925	Manganese ABC transporter, periplasmic-binding protein SitA
fig|1163751.6.peg.1933	85	81	0.239626	0.28323	0.714926	FIG00613320: hypothetical protein
fig|1163751.6.peg.1934	56	42	-0.105871	0.717026	0.931241	Membrane-bound lytic murein transglycosylase D precursor (EC 3.2.1.-)
fig|1163751.6.peg.1935	96	64	-0.275796	0.229986	0.671717	Hydroxyacylglutathione hydrolase (EC 3.1.2.6)
fig|1163751.6.peg.1936	66	44	-0.275796	0.319607	0.752159	FIG005121: SAM-dependent methyltransferase (EC 2.1.1.-)
fig|1163751.6.peg.1937	296	257	0.105338	0.389582	0.790956	TonB-dependent hemin , ferrichrome receptor
fig|1163751.6.peg.1938	67	56	0.0504325	0.846147	0.967761	Hemin transport protein HmuS
fig|1163751.6.peg.1939	55	51	0.200232	0.473782	0.840191	Periplasmic hemin-binding protein
fig|1163751.6.peg.194	17	10	-0.456368	0.417931	0.8125	Surface presentation of antigens protein SpaM
fig|1163751.6.peg.1940	53	35	-0.289471	0.350375	0.763789	Hemin ABC transporter, permease protein
fig|1163751.6.peg.1941	63	56	0.139242	0.597816	0.891384	ABC-type hemin transport system, ATPase component
fig|1163751.6.peg.1942	27	25	0.198135	0.619585	0.904454	hypothetical protein
fig|1163751.6.peg.1943	11	11	0.309167	0.614243	0.902267	Bacteriophage protein GP46
fig|1163751.6.peg.1944	28	29	0.359793	0.345115	0.762053	Bacteriophage tail sheath protein
fig|1163751.6.peg.1945	23	8	-1.2144	0.0279119	0.238266	Integrase
fig|1163751.6.peg.1946	14	8	-0.498188	0.42566	0.813215	hypothetical protein
fig|1163751.6.peg.1947	56	56	0.309167	0.255396	0.681297	Phage protein D
fig|1163751.6.peg.1948	1	3	1.89413	0.220458	0.665094	Phage protein
fig|1163751.6.peg.1949	34	26	-0.0778563	0.834695	0.962282	Phage tail protein
fig|1163751.6.peg.195	151	115	-0.0837479	0.636445	0.908239	Flagellum-specific ATP synthase FliI
fig|1163751.6.peg.1950	22	9	-0.98034	0.0706639	0.390889	hypothetical protein
fig|1163751.6.peg.1951	11	8	-0.150265	0.821026	0.960977	Phage tail tube protein
fig|1163751.6.peg.1952	46	34	-0.126932	0.694768	0.925044	Bacteriophage tail sheath protein
fig|1163751.6.peg.1953	16	11	-0.231402	0.678657	0.925576	hypothetical protein
fig|1163751.6.peg.1954	4	4	0.309167	0.761177	0.938294	FIG111678: IS, phage, Tn; Transposon-related functions
fig|1163751.6.peg.1955	9	5	-0.53883	0.492722	0.849707	Phage protein
fig|1163751.6.peg.1956	5	6	0.572201	0.51038	0.864286	Sb9
fig|1163751.6.peg.1958	4	3	-0.105871	0.92284	0.984153	Sb8
fig|1163751.6.peg.1959	58	43	-0.122549	0.670305	0.924253	Phage major capsid protein
fig|1163751.6.peg.196	48	22	-0.816364	0.0221599	0.21125	Type III secretion system protein BsaR
fig|1163751.6.peg.1960	3	0	NA	NA	NA	hypothetical protein
fig|1163751.6.peg.1961	220	168	-0.0798755	0.586035	0.884706	Lipoprotein releasing system transmembrane protein LolC
fig|1163751.6.peg.1962	444	333	-0.105871	0.307143	0.74717	Transcription-repair coupling factor
fig|1163751.6.peg.1963	209	160	-0.0762643	0.612077	0.90368	ATP-dependent helicase HrpA
fig|1163751.6.peg.1964	8	8	0.309167	0.667317	0.923184	Thiol peroxidase, Bcp-type (EC 1.11.1.15)
fig|1163751.6.peg.1965	47	24	-0.66046	0.0599019	0.364064	Replicative DNA helicase (EC 3.6.1.-)
fig|1163751.6.peg.1966	67	51	-0.0844971	0.7508	0.935015	Phage DNA binding ATPase
fig|1163751.6.peg.197	156	108	-0.221348	0.215018	0.656592	Flagellar biosynthesis protein FlhA
fig|1163751.6.peg.198	21	15	-0.17626	0.715106	0.931324	Type III secretion outermembrane contact sensing protein (YopN,Yop4b,LcrE)
fig|1163751.6.peg.199	31	32	0.35497	0.327447	0.757321	Type III secretion outermembrane contact sensing protein (YopN,Yop4b,LcrE)
fig|1163751.6.peg.2	57	43	-0.0974585	0.736045	0.932091	hypothetical protein
fig|1163751.6.peg.20	264	236	0.147416	0.252055	0.681092	SSU ribosomal protein S7p (S5e)
fig|1163751.6.peg.200	87	92	0.389785	0.0699042	0.388403	Type III secretion outermembrane pore forming protein (YscC,MxiD,HrcC, InvG)
fig|1163751.6.peg.201	25	10	-1.01276	0.0477571	0.316918	Type III secretion outermembrane pore forming protein (YscC,MxiD,HrcC, InvG)
fig|1163751.6.peg.202	80	41	-0.655209	0.0147872	0.173565	Type III secretion thermoregulatory protein (LcrF,VirF,transcription regulation of virulence plasmid)
fig|1163751.6.peg.203	22	22	0.309167	0.475959	0.843256	hypothetical protein
fig|1163751.6.peg.204	23	15	-0.307505	0.51476	0.863527	hypothetical protein
fig|1163751.6.peg.205	106	86	0.00751108	0.971217	0.995875	Invasion protein iagA
fig|1163751.6.peg.206	103	90	0.114519	0.580644	0.886545	Ribonuclease T (EC 3.1.13.-)
fig|1163751.6.peg.207	33	33	0.309167	0.382642	0.786647	Glutaredoxin-related protein
fig|1163751.6.peg.208	71	49	-0.22587	0.393789	0.792644	5'-methylthioadenosine nucleosidase (EC 3.2.2.16) / S-adenosylhomocysteine nucleosidase (EC 3.2.2.9)
fig|1163751.6.peg.209	207	214	0.357147	0.0108373	0.153026	Deoxyguanosinetriphosphate triphosphohydrolase (EC 3.1.5.1)
fig|1163751.6.peg.21	888	859	0.261265	0.000143559	0.00869692	Translation elongation factor G
fig|1163751.6.peg.210	481	468	0.269638	0.00385619	0.0832406	HtrA protease/chaperone protein
fig|1163751.6.peg.211	60	50	0.0461324	0.866711	0.977001	ProQ: influences osmotic activation of compatible solute ProP
fig|1163751.6.peg.212	243	252	0.361634	0.00514758	0.0966715	Tail-specific protease precursor (EC 3.4.21.102)
fig|1163751.6.peg.213	194	166	0.0842934	0.578728	0.886141	Probable protease HtpX (EC 3.4.24.-)
fig|1163751.6.peg.214	181	141	-0.0511277	0.75068	0.935485	N-acetylmuramoyl-L-alanine amidase (EC 3.5.1.28)
fig|1163751.6.peg.215	13	10	-0.0693448	0.908368	0.983236	hypothetical protein
fig|1163751.6.peg.216	42	34	0.0043122	0.989603	0.994103	hypothetical protein
fig|1163751.6.peg.217	27	21	-0.0534033	0.898072	0.98114	hypothetical protein
fig|1163751.6.peg.218	17	20	0.543632	0.251183	0.683159	Phage protein
fig|1163751.6.peg.219	50	48	0.250273	0.389171	0.791834	probable transcription regulator PA1347
fig|1163751.6.peg.22	836	687	0.0259739	0.724834	0.929807	Translation elongation factor Tu
fig|1163751.6.peg.220	27	13	-0.745281	0.11281	0.478233	hypothetical protein
fig|1163751.6.peg.221	105	66	-0.360685	0.105695	0.469254	Lipoprotein releasing system transmembrane protein LolE
fig|1163751.6.peg.222	84	72	0.0867744	0.706769	0.930794	Type III secretion inner membrane protein (YscQ,homologous to flagellar export components)
fig|1163751.6.peg.223	18	10	-0.53883	0.331975	0.755695	hypothetical protein
fig|1163751.6.peg.224	11	7	-0.34291	0.617565	0.904318	Type III secretion spans bacterial envelope protein (YscO)
fig|1163751.6.peg.225	125	86	-0.230353	0.248843	0.684227	Flagellum-specific ATP synthase FliI
fig|1163751.6.peg.226	163	103	-0.353061	0.0481613	0.317358	Flagellar biosynthesis protein FlhA
fig|1163751.6.peg.227	17	14	0.0290589	0.955259	0.992244	Secretion system apparatus protein SsaM
fig|1163751.6.peg.228	58	46	-0.0252523	0.92891	0.981983	Type III secretion cytoplasmic protein (YscL)
fig|1163751.6.peg.229	9	3	-1.2758	0.152863	0.564557	Type III secretion protein SsaK
fig|1163751.6.peg.23	46	40	0.107533	0.729186	0.931255	Preprotein translocase subunit SecE (TC 3.A.5.1.1)
fig|1163751.6.peg.230	11	9	0.0196602	0.975682	0.995291	Type III secretion protein SsaK
fig|1163751.6.peg.231	41	34	0.0390776	0.906562	0.986112	FIG029138: Type III secretion protein
fig|1163751.6.peg.232	68	72	0.391629	0.107296	0.469703	Type III secretion bridge between inner and outermembrane lipoprotein (YscJ,HrcJ,EscJ, PscJ)
fig|1163751.6.peg.233	29	23	-0.0252523	0.949701	0.990579	hypothetical protein
fig|1163751.6.peg.234	22	21	0.242053	0.581205	0.886681	Type III secretion protein SsaH
fig|1163751.6.peg.235	22	8	-1.15026	0.0394552	0.287197	hypothetical protein
fig|1163751.6.peg.236	81	52	-0.330243	0.190914	0.623541	Type III secretion thermoregulatory protein (LcrF,VirF,transcription regulation of virulence plasmid)
fig|1163751.6.peg.237	272	190	-0.20844	0.122227	0.501184	hypothetical protein
fig|1163751.6.peg.238	686	397	-0.479903	6.87e-08	1.29e-05	hypothetical protein
fig|1163751.6.peg.239	3	5	1.04613	0.311553	0.74582	hypothetical protein
fig|1163751.6.peg.24	93	101	0.428219	0.0382132	0.281429	Transcription antitermination protein NusG
fig|1163751.6.peg.240	163	150	0.189257	0.244574	0.686563	hypothetical protein
fig|1163751.6.peg.241	205	124	-0.416117	0.00978107	0.143507	hypothetical protein
fig|1163751.6.peg.242	145	122	0.059995	0.733715	0.931654	hypothetical protein
fig|1163751.6.peg.243	17	7	-0.970941	0.114953	0.486218	hypothetical protein
fig|1163751.6.peg.244	85	62	-0.146028	0.540766	0.870976	Secretion system apparatus SsaD
fig|1163751.6.peg.245	107	87	0.0106433	0.959009	0.99175	Type III secretion outermembrane pore forming protein (YscC,MxiD,HrcC, InvG)
fig|1163751.6.peg.246	57	42	-0.131406	0.651378	0.91495	hypothetical protein
fig|1163751.6.peg.247	87	46	-0.610215	0.0170348	0.184922	Secretion system regulator: Sensor component (EC 2.7.3.-) (EC 2.7.1.40)
fig|1163751.6.peg.248	73	60	0.0262328	0.916445	0.980675	Secretion system regulator: Sensor component (EC 2.7.3.-) (EC 2.7.1.40)
fig|1163751.6.peg.249	79	62	-0.0404177	0.867981	0.976674	Secretion system regulator of DegU/UvrY/BvgA type
fig|1163751.6.peg.25	173	125	-0.159677	0.341065	0.765257	LSU ribosomal protein L11p (L12e)
fig|1163751.6.peg.250	147	128	0.109494	0.528354	0.867351	Methionine aminopeptidase (EC 3.4.11.18)
fig|1163751.6.peg.251	85	79	0.203557	0.364996	0.77105	2,3,4,5-tetrahydropyridine-2,6-dicarboxylate N-succinyltransferase (EC 2.3.1.117)
fig|1163751.6.peg.252	119	98	0.0290589	0.881977	0.977199	Decarboxylase family protein
fig|1163751.6.peg.253	18	15	0.0461324	0.926761	0.982199	hypothetical protein
fig|1163751.6.peg.254	6	8	0.724204	0.348767	0.765168	hypothetical protein
fig|1163751.6.peg.255	119	118	0.296992	0.111947	0.475649	Single-stranded-DNA-specific exonuclease RecJ (EC 3.1.-.-)
fig|1163751.6.peg.256	3	4	0.724204	0.507623	0.864294	FIG00774734: hypothetical protein
fig|1163751.6.peg.257	121	120	0.297194	0.108724	0.472646	PTS system, mannose-specific IID component (EC 2.7.1.69)
fig|1163751.6.peg.258	92	88	0.245036	0.253163	0.683105	PTS system, mannose-specific IIC component (EC 2.7.1.69)
fig|1163751.6.peg.259	212	236	0.463889	0.000645463	0.0269373	PTS system, mannose-specific IIA component (EC 2.7.1.69) / PTS system, mannose-specific IIB component (EC 2.7.1.69)
fig|1163751.6.peg.26	348	291	0.0510986	0.653905	0.917127	LSU ribosomal protein L1p (L10Ae)
fig|1163751.6.peg.260	286	208	-0.150265	0.24847	0.685207	Serine hydroxymethyltransferase (EC 2.1.2.1)
fig|1163751.6.peg.261	5	6	0.572201	0.51038	0.864286	hypothetical protein
fig|1163751.6.peg.262	3	4	0.724204	0.507623	0.864294	hypothetical protein
fig|1163751.6.peg.263	168	95	-0.513295	0.00456034	0.0911097	MotA/TolQ/ExbB proton channel family protein
fig|1163751.6.peg.264	56	40	-0.17626	0.551115	0.880097	Tol biopolymer transport system, TolR protein
fig|1163751.6.peg.265	132	104	-0.0347876	0.853125	0.967493	TolA protein
fig|1163751.6.peg.266	188	169	0.155457	0.307468	0.746993	tolB protein precursor, periplasmic protein involved in the tonb-independent uptake of group A colicins
fig|1163751.6.peg.267	134	130	0.265445	0.133778	0.530034	18K peptidoglycan-associated outer membrane lipoprotein; Peptidoglycan-associated lipoprotein precursor; Outer membrane protein P6; OmpA/MotB precursor
fig|1163751.6.peg.268	123	108	0.12154	0.521188	0.862372	TPR repeat containing exported protein; Putative periplasmic protein contains a protein prenylyltransferase domain
fig|1163751.6.peg.269	17	22	0.681136	0.140915	0.54008	hypothetical protein
fig|1163751.6.peg.27	227	229	0.321822	0.0168639	0.186297	LSU ribosomal protein L10p (P0)
fig|1163751.6.peg.270	173	146	0.0643631	0.689921	0.922187	FIG002776: hypothetical protein
fig|1163751.6.peg.271	178	168	0.225751	0.144368	0.54662	Cytosine/purine/uracil/thiamine/allantoin permease family protein
fig|1163751.6.peg.272	164	130	-0.0260174	0.877155	0.980534	N-methylhydantoinase (ATP-hydrolyzing) (EC 3.5.2.14)
fig|1163751.6.peg.273	202	198	0.280312	0.0512609	0.327442	N-methylhydantoinase (ATP-hydrolyzing) (EC 3.5.2.14)
fig|1163751.6.peg.274	266	155	-0.469991	0.000990322	0.035091	probable transcription regulator PA1347
fig|1163751.6.peg.275	168	162	0.256699	0.10498	0.472786	Phosphomannomutase (EC 5.4.2.8)
fig|1163751.6.peg.276	48	36	-0.105871	0.737213	0.930434	hypothetical protein
fig|1163751.6.peg.277	47	42	0.146895	0.630285	0.909121	hypothetical protein
fig|1163751.6.peg.278	13	11	0.0681587	0.907766	0.98571	UDP-glucose 4-epimerase (EC 5.1.3.2)
fig|1163751.6.peg.279	41	30	-0.141495	0.680406	0.922601	Phage protein
fig|1163751.6.peg.28	176	163	0.198463	0.204079	0.64522	LSU ribosomal protein L7/L12 (P1/P2)
fig|1163751.6.peg.280	58	63	0.428466	0.101499	0.463783	Bactoprenol glucosyl transferase GtrB (EC 2.4.1.-)
fig|1163751.6.peg.281	6	5	0.0461324	0.957676	0.992011	Polymyxin resistance protein ArnC, glycosyl transferase (EC 2.4.-.-)
fig|1163751.6.peg.282	63	56	0.139242	0.597816	0.891384	Colanic acid biosynthesis glycosyl transferase WcaE
fig|1163751.6.peg.283	87	70	-0.00449369	0.98443	0.995026	Mannose-1-phosphate guanylyltransferase (GDP) (EC 2.7.7.22)
fig|1163751.6.peg.284	5	5	0.309167	0.733999	0.931071	Mannose-1-phosphate guanylyltransferase (GDP) (EC 2.7.7.22) / Mannose-6-phosphate isomerase (EC 5.3.1.8)
fig|1163751.6.peg.285	151	91	-0.421443	0.0248728	0.220335	GDP-L-fucose synthetase (EC 1.1.1.271); Colanic acid biosynthesis protein wcaG
fig|1163751.6.peg.286	45	41	0.174866	0.573181	0.885954	D-glycero-D-manno-heptose 1,7-bisphosphate phosphatase (EC 3.1.1.-)
fig|1163751.6.peg.287	54	38	-0.197793	0.512847	0.862245	D-glycero-D-manno-heptose 1-phosphate guanosyltransferase
fig|1163751.6.peg.288	49	49	0.309167	0.287388	0.720099	Phosphoheptose isomerase 1 (EC 5.3.1.-)
fig|1163751.6.peg.289	64	52	0.0096065	0.971387	0.995234	D,D-heptose 7-phosphate kinase
fig|1163751.6.peg.29	1114	999	0.151974	0.0150383	0.172207	DNA-directed RNA polymerase beta subunit (EC 2.7.7.6)
fig|1163751.6.peg.290	118	133	0.481806	0.00801657	0.132062	GDP-mannose 4,6-dehydratase (EC 4.2.1.47)
fig|1163751.6.peg.291	53	53	0.309167	0.268532	0.692723	UDP-glucose 4-epimerase (EC 5.1.3.2)
fig|1163751.6.peg.292	26	26	0.309167	0.438387	0.819194	Glycosyltransferase
fig|1163751.6.peg.293	24	15	-0.368905	0.429597	0.81329	hypothetical protein
fig|1163751.6.peg.294	6	6	0.309167	0.709711	0.930752	hypothetical protein
fig|1163751.6.peg.295	31	17	-0.557567	0.189122	0.624203	hypothetical protein
fig|1163751.6.peg.297	20	21	0.379556	0.398323	0.794954	Lipopolysaccharide cholinephosphotransferase LicD1 (EC 2.7.8.-)
fig|1163751.6.peg.298	4	0	NA	NA	NA	hypothetical protein
fig|1163751.6.peg.299	4	9	1.47909	0.0749348	0.399227	hypothetical protein
fig|1163751.6.peg.3	199	168	0.0648596	0.666286	0.923457	hypothetical protein
fig|1163751.6.peg.30	1101	901	0.0199513	0.756469	0.939582	DNA-directed RNA polymerase beta' subunit (EC 2.7.7.6)
fig|1163751.6.peg.300	4	6	0.894129	0.330666	0.757767	hypothetical protein
fig|1163751.6.peg.301	163	148	0.169892	0.297847	0.735995	2-aminoethylphosphonate:pyruvate aminotransferase (EC 2.6.1.37)
fig|1163751.6.peg.302	161	155	0.254374	0.115948	0.487135	Phosphonopyruvate decarboxylase (EC 4.1.1.82)
fig|1163751.6.peg.303	151	161	0.401679	0.013657	0.168736	Phosphoenolpyruvate phosphomutase (EC 5.4.2.9)
fig|1163751.6.peg.304	121	100	0.0341597	0.860183	0.97256	Choline permease LicB
fig|1163751.6.peg.305	161	125	-0.0559658	0.743104	0.932854	Proposed peptidoglycan lipid II flippase MurJ
fig|1163751.6.peg.306	199	154	-0.0606713	0.693052	0.924398	Ferrochelatase, protoheme ferro-lyase (EC 4.99.1.1)
fig|1163751.6.peg.307	107	85	-0.0229093	0.912418	0.984216	Acetyl-coenzyme A carboxyl transferase alpha chain (EC 6.4.1.2)
fig|1163751.6.peg.308	259	208	-0.00720178	0.95697	0.992923	DNA polymerase III alpha subunit (EC 2.7.7.7)
fig|1163751.6.peg.309	74	48	-0.315324	0.231427	0.671745	Queuosine Biosynthesis QueE Radical SAM
fig|1163751.6.peg.31	384	251	-0.304252	0.0083714	0.134372	Putative pertactin family virulence factor/autotransporter precursor
fig|1163751.6.peg.310	3	3	0.309167	0.792385	0.94874	hypothetical protein
fig|1163751.6.peg.311	126	81	-0.328263	0.10478	0.473023	Curlin genes transcriptional activator
fig|1163751.6.peg.312	208	140	-0.26199	0.0924104	0.440474	NAD synthetase (EC 6.3.1.5) / Glutamine amidotransferase chain of NAD synthetase
fig|1163751.6.peg.313	194	166	0.0842934	0.578728	0.886141	tRNA(Ile)-lysidine synthetase
fig|1163751.6.peg.314	179	120	-0.267758	0.11098	0.473682	Putative outer membrane protein
fig|1163751.6.peg.315	114	93	0.0154356	0.93862	0.988631	Putative stomatin/prohibitin-family membrane protease subunit YbbK
fig|1163751.6.peg.316	187	140	-0.108445	0.497606	0.853428	Valyl-tRNA synthetase (EC 6.1.1.9)
fig|1163751.6.peg.317	31	35	0.484253	0.171877	0.598858	DNA polymerase III chi subunit (EC 2.7.7.7)
fig|1163751.6.peg.318	223	176	-0.0323015	0.823095	0.961899	Cytosol aminopeptidase PepA (EC 3.4.11.1)
fig|1163751.6.peg.319	63	54	0.0867744	0.744587	0.934091	FIG000988: Predicted permease
fig|1163751.6.peg.32	64	57	0.142057	0.587316	0.884506	Uncharacterized protein EC-HemY, likely associated with heme metabolism based on gene clustering with hemC, hemD in Proteobacteria (unrelated to HemY-type PPO in GramPositives)
fig|1163751.6.peg.320	144	112	-0.0534033	0.767315	0.939998	FIG000906: Predicted Permease
fig|1163751.6.peg.321	973	906	0.206238	0.0018573	0.0553653	Outer membrane protein A precursor
fig|1163751.6.peg.322	171	147	0.0909866	0.573222	0.885288	Glucosamine--fructose-6-phosphate aminotransferase [isomerizing] (EC 2.6.1.16)
fig|1163751.6.peg.323	120	91	-0.0899292	0.651296	0.915519	N-acetylglucosamine-1-phosphate uridyltransferase (EC 2.7.7.23) / Glucosamine-1-phosphate N-acetyltransferase (EC 2.3.1.157)
fig|1163751.6.peg.325	3	0	NA	NA	NA	Diacylglycerol kinase (EC 2.7.1.107)
fig|1163751.6.peg.326	90	54	-0.427799	0.0790953	0.404744	Dca
fig|1163751.6.peg.327	86	55	-0.335738	0.17107	0.598269	Putative membrane protein
fig|1163751.6.peg.328	20	13	-0.312322	0.537582	0.872961	Putative membrane protein
fig|1163751.6.peg.329	13	8	-0.391273	0.539091	0.872393	Putative membrane protein
fig|1163751.6.peg.33	69	56	0.00799725	0.975273	0.995414	Homolog of E. coli HemX protein
fig|1163751.6.peg.330	159	110	-0.222356	0.208667	0.649878	Tetraacyldisaccharide 4'-kinase (EC 2.7.1.130)
fig|1163751.6.peg.331	90	103	0.503814	0.0150817	0.171658	hypothetical protein
fig|1163751.6.peg.332	316	341	0.419014	0.000188412	0.0110574	Cold shock protein CspI
fig|1163751.6.peg.333	12	12	0.309167	0.598583	0.891466	UPF0434 protein YcaR
fig|1163751.6.peg.334	86	75	0.111721	0.622572	0.904246	3-deoxy-manno-octulosonate cytidylyltransferase (EC 2.7.7.38)
fig|1163751.6.peg.335	127	107	0.0619491	0.742274	0.934937	MG(2+) CHELATASE FAMILY PROTEIN / ComM-related protein
fig|1163751.6.peg.336	4	10	1.63109	0.043769	0.301645	MG(2+) CHELATASE FAMILY PROTEIN / ComM-related protein
fig|1163751.6.peg.337	127	81	-0.339668	0.0926105	0.44031	Acid sphingomyelinase-like phosphodiesterase 3b precursor (EC 3.1.4.-) (ASM-like phosphodiesterase 3b)
fig|1163751.6.peg.338	4	9	1.47909	0.0749348	0.399227	hypothetical protein
fig|1163751.6.peg.339	4	1	-1.69083	0.239849	0.681964	hypothetical protein
fig|1163751.6.peg.34	28	20	-0.17626	0.673405	0.924793	Uroporphyrinogen-III synthase (EC 4.2.1.75)
fig|1163751.6.peg.340	15	18	0.572201	0.254227	0.683031	Holin
fig|1163751.6.peg.341	38	23	-0.415199	0.267118	0.690976	Phage lysin (EC 3.2.1.17) # Phage lysozyme or muramidase (EC 3.2.1.17)
fig|1163751.6.peg.342	28	17	-0.410725	0.345664	0.761028	FIG01045771: hypothetical protein
fig|1163751.6.peg.343	9	7	-0.0534033	0.941047	0.988968	hypothetical protein
fig|1163751.6.peg.344	89	81	0.173283	0.432469	0.816259	hypothetical protein
fig|1163751.6.peg.345	65	35	-0.583918	0.0474332	0.315885	hypothetical protein
fig|1163751.6.peg.346	148	106	-0.172366	0.342907	0.764821	Putative ATPase component of ABC transporter with duplicated ATPase domain
fig|1163751.6.peg.347	55	75	0.756626	0.00287398	0.0710175	Putative ATPase component of ABC transporter with duplicated ATPase domain
fig|1163751.6.peg.348	54	41	-0.0881687	0.766232	0.939285	GTP cyclohydrolase I (EC 3.5.4.16) type 1
fig|1163751.6.peg.349	116	90	-0.0569611	0.777121	0.943396	Proline-specific permease proY
fig|1163751.6.peg.35	62	49	-0.0303197	0.911889	0.984777	Porphobilinogen deaminase (EC 2.5.1.61)
fig|1163751.6.peg.350	90	82	0.174866	0.425568	0.815111	Secreted alkaline metalloproteinase (EC 3.4.24.-), PrtA/B/C/G homolog
fig|1163751.6.peg.351	6	7	0.531559	0.50595	0.863795	hypothetical protein
fig|1163751.6.peg.352	66	45	-0.243374	0.37712	0.779133	Putative periplasmic protein
fig|1163751.6.peg.353	97	76	-0.0428185	0.845349	0.967438	hypothetical protein
fig|1163751.6.peg.354	81	47	-0.476094	0.0659987	0.374458	Molybdate metabolism regulator
fig|1163751.6.peg.355	70	76	0.427811	0.0724665	0.392196	tRNA-specific adenosine-34 deaminase (EC 3.5.4.-)
fig|1163751.6.peg.356	5	11	1.44667	0.0528044	0.332774	hypothetical protein
fig|1163751.6.peg.357	164	117	-0.17802	0.302936	0.740773	GTP pyrophosphokinase (EC 2.7.6.5), (p)ppGpp synthetase I
fig|1163751.6.peg.358	58	25	-0.904958	0.00604921	0.110295	Glycosyltransferase (EC 2.4.1.-)
fig|1163751.6.peg.359	110	84	-0.0798755	0.700231	0.926733	Prolyl-tRNA synthetase (EC 6.1.1.15)
fig|1163751.6.peg.36	15	9	-0.427799	0.473508	0.840896	Porphobilinogen deaminase (EC 2.5.1.61)
fig|1163751.6.peg.360	46	29	-0.356414	0.289672	0.721492	3'-to-5' oligoribonuclease (orn)
fig|1163751.6.peg.361	1	3	1.89413	0.220458	0.665094	hypothetical protein
fig|1163751.6.peg.362	50	40	-0.0127613	0.966537	0.994879	Glutamate racemase (EC 5.1.1.3)
fig|1163751.6.peg.363	43	28	-0.309743	0.369773	0.772451	Universal stress protein A
fig|1163751.6.peg.364	27	25	0.198135	0.619585	0.904454	Multidrug resistance protein D
fig|1163751.6.peg.365	150	134	0.146437	0.391282	0.790988	hypothetical protein
fig|1163751.6.peg.366	11	14	0.65709	0.255199	0.682712	hypothetical protein
fig|1163751.6.peg.367	37	32	0.0997134	0.77371	0.940471	Dihydroneopterin aldolase (EC 4.1.2.25)
fig|1163751.6.peg.368	42	46	0.440411	0.151191	0.561696	LSU ribosomal protein L25p
fig|1163751.6.peg.369	68	55	0.00306366	0.990603	0.994309	Putative oligoketide cyclase/dehydratase or lipid transport protein YfjG
fig|1163751.6.peg.37	89	63	-0.189287	0.420683	0.814478	tmRNA-binding protein SmpB
fig|1163751.6.peg.370	7	1	-2.49819	0.045786	0.311544	hypothetical protein
fig|1163751.6.peg.371	61	66	0.422824	0.0977777	0.452282	Translation initiation factor 1
fig|1163751.6.peg.372	404	360	0.142808	0.170102	0.595992	ATP-dependent Clp protease ATP-binding subunit ClpA
fig|1163751.6.peg.373	40	38	0.235166	0.470409	0.838964	ATP-dependent Clp protease adaptor protein ClpS
fig|1163751.6.peg.374	127	98	-0.0648081	0.736462	0.931364	Malate dehydrogenase (EC 1.1.1.37)
fig|1163751.6.peg.375	143	100	-0.206848	0.266093	0.689272	Chorismate synthase (EC 4.2.3.5)
fig|1163751.6.peg.376	83	82	0.291679	0.192768	0.625247	YgjD/Kae1/Qri7 family, required for threonylcarbamoyladenosine (t(6)A) formation in tRNA
fig|1163751.6.peg.377	735	556	-0.0934926	0.244661	0.685781	Putative membrane protein
fig|1163751.6.peg.378	174	173	0.300852	0.051351	0.326906	ATP-dependent RNA helicase SrmB
fig|1163751.6.peg.379	109	86	-0.0327528	0.874109	0.980924	Uracil-DNA glycosylase, family 1
fig|1163751.6.peg.38	188	144	-0.0754971	0.633955	0.908831	ATP-dependent DNA helicase UvrD/PcrA
fig|1163751.6.peg.380	162	164	0.326869	0.0401771	0.290202	PTS system, glucose-specific IIB component (EC 2.7.1.69) / PTS system, glucose-specific IIC component (EC 2.7.1.69)
fig|1163751.6.peg.382	90	85	0.226705	0.297256	0.735504	Putative deoxyribonuclease YcfH
fig|1163751.6.peg.383	64	63	0.286447	0.261817	0.684808	DNA polymerase III delta prime subunit (EC 2.7.7.7)
fig|1163751.6.peg.384	60	39	-0.312322	0.285596	0.717045	Thymidylate kinase (EC 2.7.4.9)
fig|1163751.6.peg.385	71	41	-0.483028	0.081132	0.408488	FIG004453: protein YceG like
fig|1163751.6.peg.386	1	1	0.309167	0.879213	0.978467	hypothetical protein
fig|1163751.6.peg.387	86	96	0.467865	0.0283407	0.238672	3-oxoacyl-[acyl-carrier-protein] synthase, KASII (EC 2.3.1.41)
fig|1163751.6.peg.388	141	121	0.0884787	0.619066	0.904751	3-oxoacyl-[acyl-carrier-protein] synthase, KASII (EC 2.3.1.41)
fig|1163751.6.peg.389	142	112	-0.0332254	0.854447	0.968407	Acyl carrier protein
fig|1163751.6.peg.39	51	55	0.418101	0.134713	0.529269	Diaminopimelate epimerase (EC 5.1.1.7)
fig|1163751.6.peg.390	46	40	0.107533	0.729186	0.931255	hypothetical protein
fig|1163751.6.peg.391	111	83	-0.11021	0.595534	0.889747	3-oxoacyl-[acyl-carrier protein] reductase (EC 1.1.1.100)
fig|1163751.6.peg.392	76	71	0.210986	0.374014	0.77785	Malonyl CoA-acyl carrier protein transacylase (EC 2.3.1.39)
fig|1163751.6.peg.393	110	149	0.746976	3.25e-05	0.00277128	3-oxoacyl-[acyl-carrier-protein] synthase, KASIII (EC 2.3.1.41)
fig|1163751.6.peg.394	74	69	0.208238	0.386841	0.79138	LSU ribosomal protein L32p
fig|1163751.6.peg.395	152	103	-0.25226	0.165337	0.591436	COG1399 protein, clustered with ribosomal protein L32p
fig|1163751.6.peg.396	76	63	0.0385192	0.874836	0.979691	Ribosomal large subunit pseudouridine synthase C (EC 4.2.1.70)
fig|1163751.6.peg.397	290	261	0.157164	0.199822	0.639293	Ribonuclease E (EC 3.1.26.12)
fig|1163751.6.peg.398	138	95	-0.229502	0.227287	0.673258	Dihydroorotase (EC 3.5.2.3)
fig|1163751.6.peg.399	20	16	-0.0127613	0.978834	0.994455	probable iron binding protein from the HesB_IscA_SufA family
fig|1163751.6.peg.4	33	25	-0.0913711	0.809776	0.957055	hypothetical protein
fig|1163751.6.peg.40	21	12	-0.498188	0.329218	0.757221	hypothetical protein
fig|1163751.6.peg.400	110	73	-0.282368	0.188813	0.624278	COG0536: GTP-binding protein Obg
fig|1163751.6.peg.401	52	39	-0.105871	0.726901	0.930553	Membrane-bound lytic murein transglycosylase C precursor (EC 3.2.1.-)
fig|1163751.6.peg.402	5	14	1.79459	0.0107248	0.153749	FIG001341: Probable Fe(2+)-trafficking protein YggX
fig|1163751.6.peg.403	110	81	-0.132343	0.527301	0.866378	A/G-specific adenine glycosylase (EC 3.2.2.-)
fig|1163751.6.peg.404	52	69	0.717252	0.00635408	0.111523	tRNA (guanine46-N7-)-methyltransferase (EC 2.1.1.33)
fig|1163751.6.peg.405	106	90	0.0730994	0.722459	0.9293	rRNA small subunit methyltransferase I
fig|1163751.6.peg.407	82	71	0.101362	0.663362	0.922128	Periplasmic septal ring factor with murein hydrolase activity EnvC/YibP
fig|1163751.6.peg.408	47	30	-0.338531	0.30785	0.746953	Putative membrane protein precursor
fig|1163751.6.peg.409	125	128	0.343383	0.0575938	0.355793	Predicted P-loop ATPase fused to an acetyltransferase COG1444
fig|1163751.6.peg.41	86	88	0.342334	0.116477	0.488268	Integration host factor beta subunit
fig|1163751.6.peg.410	219	155	-0.189496	0.205955	0.647879	Glutamyl-tRNA synthetase (EC 6.1.1.17)
fig|1163751.6.peg.411	59	48	0.0114862	0.967144	0.994141	DNA-binding protein Fis
fig|1163751.6.peg.412	78	87	0.466708	0.0373009	0.282464	SSU ribosomal protein S20p
fig|1163751.6.peg.413	171	132	-0.0642916	0.698411	0.926937	Na+/H+ antiporter NhaA type
fig|1163751.6.peg.414	203	165	0.0101531	0.946152	0.992667	Chaperone protein DnaJ
fig|1163751.6.peg.415	1585	934	-0.453822	6.18e-15	2.32e-12	Chaperone protein DnaK
fig|1163751.6.peg.416	78	50	-0.332379	0.196618	0.632274	Inorganic pyrophosphatase (EC 3.6.1.1)
fig|1163751.6.peg.417	137	123	0.153649	0.389399	0.791441	Soluble pyridine nucleotide transhydrogenase (EC 1.6.1.1)
fig|1163751.6.peg.418	60	46	-0.0741619	0.79159	0.950516	Unsaturated fatty acid biosythesis repressor FabR, TetR family
fig|1163751.6.peg.419	169	172	0.334552	0.0317185	0.250283	Glutamine ABC transporter, periplasmic glutamine-binding protein (TC 3.A.1.3.2)
fig|1163751.6.peg.42	528	566	0.409431	2.47e-06	0.000289862	SSU ribosomal protein S1p
fig|1163751.6.peg.420	129	140	0.427223	0.0148901	0.171556	Glutamate transport membrane-spanning protein
fig|1163751.6.peg.421	138	129	0.21187	0.228878	0.674776	Glutamate transport ATP-binding protein
fig|1163751.6.peg.422	37	39	0.385116	0.243292	0.685011	hypothetical protein
fig|1163751.6.peg.423	5	1	-2.01276	0.139028	0.536129	hypothetical protein
fig|1163751.6.peg.424	226	217	0.250539	0.0667371	0.376373	Phosphoenolpyruvate carboxykinase [ATP] (EC 4.1.1.49)
fig|1163751.6.peg.425	162	152	0.217244	0.180872	0.617595	LSU ribosomal protein L31p
fig|1163751.6.peg.426	128	158	0.612948	0.000325726	0.0169921	FIG002708: Protein SirB1
fig|1163751.6.peg.427	103	102	0.295092	0.141889	0.540501	2-Keto-3-deoxy-D-manno-octulosonate-8-phosphate synthase (EC 2.5.1.55)
fig|1163751.6.peg.428	122	100	0.0222856	0.908326	0.984894	Methionine ABC transporter ATP-binding protein
fig|1163751.6.peg.429	35	33	0.224278	0.520411	0.862605	Methionine ABC transporter permease protein
fig|1163751.6.peg.43	122	129	0.389657	0.0318908	0.249546	Cytidylate kinase (EC 2.7.4.14)
fig|1163751.6.peg.430	104	74	-0.18182	0.40247	0.802376	Methionine ABC transporter substrate-binding protein
fig|1163751.6.peg.431	56	45	-0.00633504	0.982396	0.995113	hypothetical protein
fig|1163751.6.peg.432	610	539	0.130643	0.123687	0.50387	hypothetical protein
fig|1163751.6.peg.433	58	47	0.00577464	0.983635	0.995563	hypothetical protein
fig|1163751.6.peg.434	6	7	0.531559	0.50595	0.863795	hypothetical protein
fig|1163751.6.peg.435	518	207	-1.01415	1.77e-19	1.11e-16	Lipoprotein
fig|1163751.6.peg.436	785	265	-1.25753	7.37e-40	6.92e-37	small heat shock protein
fig|1163751.6.peg.437	9	6	-0.275796	0.713253	0.932791	hypothetical protein
fig|1163751.6.peg.438	53	56	0.388601	0.158536	0.57477	Type II secretion inner membrane protein (PulF)
fig|1163751.6.peg.439	39	32	0.0237646	0.944645	0.991639	hypothetical protein
fig|1163751.6.peg.44	40	51	0.659664	0.0293065	0.242457	5-Enolpyruvylshikimate-3-phosphate synthase (EC 2.5.1.19)
fig|1163751.6.peg.440	28	31	0.456008	0.223719	0.667955	hypothetical protein
fig|1163751.6.peg.442	0	2	NA	NA	NA	hypothetical protein
fig|1163751.6.peg.443	19	18	0.231164	0.625089	0.904057	hypothetical protein
fig|1163751.6.peg.444	136	86	-0.352031	0.0718817	0.391286	General secretion pathway protein D
fig|1163751.6.peg.445	85	77	0.166562	0.461419	0.829229	General secretion pathway protein E
fig|1163751.6.peg.446	73	46	-0.357096	0.181445	0.61619	General secretion pathway protein F
fig|1163751.6.peg.447	12	11	0.183636	0.759634	0.938548	General secretion pathway protein G
fig|1163751.6.peg.448	15	13	0.102716	0.850348	0.967264	General secretion pathway protein H
fig|1163751.6.peg.449	7	3	-0.913226	0.336588	0.762039	General secretion pathway protein I
fig|1163751.6.peg.45	23	16	-0.214395	0.644381	0.91332	5-Enolpyruvylshikimate-3-phosphate synthase (EC 2.5.1.19)
fig|1163751.6.peg.450	34	27	-0.0234086	0.949497	0.99202	General secretion pathway protein J
fig|1163751.6.peg.451	51	33	-0.318864	0.315396	0.751191	General secretion pathway protein K
fig|1163751.6.peg.452	73	52	-0.180218	0.486801	0.847277	General secretion pathway protein L
fig|1163751.6.peg.453	29	29	0.309167	0.413122	0.809435	General secretion pathway protein M
fig|1163751.6.peg.454	19	14	-0.131406	0.794202	0.947894	Hypothetical lipoprotein yghG precursor
fig|1163751.6.peg.455	57	38	-0.275796	0.355015	0.761093	Leader peptidase (Prepilin peptidase) (EC 3.4.23.43) / N-methyltransferase (EC 2.1.1.-)
fig|1163751.6.peg.456	68	38	-0.530369	0.0630449	0.368842	Para-aminobenzoate synthase, aminase component (EC 2.6.1.85)
fig|1163751.6.peg.457	19	25	0.705095	0.105649	0.470722	Para-aminobenzoate synthase, aminase component (EC 2.6.1.85)
fig|1163751.6.peg.458	126	79	-0.364332	0.0735955	0.396024	GTP-binding and nucleic acid-binding protein YchF
fig|1163751.6.peg.459	154	131	0.0758032	0.656908	0.919279	Preprotein translocase subunit SecG (TC 3.A.5.1.1)
fig|1163751.6.peg.46	19	18	0.231164	0.625089	0.904057	Spermidine N1-acetyltransferase (EC 2.3.1.57)
fig|1163751.6.peg.460	12	22	1.18364	0.0190146	0.196206	hypothetical protein
fig|1163751.6.peg.461	54	63	0.531559	0.0459687	0.311096	COG0779: clustered with transcription termination protein NusA
fig|1163751.6.peg.462	205	263	0.668606	5.44e-07	7.85e-05	Transcription termination protein NusA
fig|1163751.6.peg.464	348	280	-0.00449369	0.968851	0.994263	Translation initiation factor 2
fig|1163751.6.peg.465	50	36	-0.164764	0.597803	0.892428	Ribosome-binding factor A
fig|1163751.6.peg.466	116	116	0.309167	0.101607	0.463151	tRNA pseudouridine synthase B (EC 4.2.1.70)
fig|1163751.6.peg.467	32	27	0.0640543	0.864452	0.97504	hypothetical protein
fig|1163751.6.peg.468	65	49	-0.0984912	0.71606	0.93063	SSU ribosomal protein S15p (S13e)
fig|1163751.6.peg.469	261	247	0.229628	0.0719492	0.390522	Polyribonucleotide nucleotidyltransferase (EC 2.7.7.8)
fig|1163751.6.peg.47	51	40	-0.0413305	0.891391	0.976113	Phosphoribosylglycinamide formyltransferase (EC 2.1.2.2)
fig|1163751.6.peg.470	647	580	0.151454	0.0650616	0.372517	Cold-shock DEAD-box protein A
fig|1163751.6.peg.471	57	33	-0.479329	0.12072	0.499367	Phosphocarrier protein of PTS system
fig|1163751.6.peg.472	221	253	0.504258	0.00013716	0.00858624	Phosphoenolpyruvate-protein phosphotransferase of PTS system (EC 2.7.3.9)
fig|1163751.6.peg.473	69	65	0.22301	0.369624	0.77343	PTS system, glucose-specific IIA component (EC 2.7.1.69)
fig|1163751.6.peg.474	207	144	-0.214395	0.165999	0.591549	Type I secretion outer membrane protein, TolC precursor
fig|1163751.6.peg.475	8	2	-1.69083	0.0964684	0.44899	hypothetical protein
fig|1163751.6.peg.476	5	2	-1.01276	0.376023	0.77858	Type IV prepilin peptidase TadV/CpaA
fig|1163751.6.peg.478	25	20	-0.0127613	0.976336	0.994608	Flp pilus assembly protein RcpC/CpaB
fig|1163751.6.peg.479	100	65	-0.312322	0.168001	0.595294	Type II/IV secretion system secretin RcpA/CpaC, associated with Flp pilus assembly
fig|1163751.6.peg.48	151	98	-0.314528	0.0880865	0.423086	Phosphoribosylformylglycinamidine cyclo-ligase (EC 6.3.3.1)
fig|1163751.6.peg.480	27	22	0.0137109	0.973457	0.99654	Type II/IV secretion system secretin RcpA/CpaC, associated with Flp pilus assembly
fig|1163751.6.peg.481	13	10	-0.0693448	0.908368	0.983236	hypothetical protein
fig|1163751.6.peg.482	51	33	-0.318864	0.315396	0.751191	Type II/IV secretion system ATPase TadZ/CpaE, associated with Flp pilus assembly
fig|1163751.6.peg.483	65	43	-0.286936	0.305076	0.743103	Type II/IV secretion system ATP hydrolase TadA/VirB11/CpaF, TadA subfamily
fig|1163751.6.peg.484	18	15	0.0461324	0.926761	0.982199	Flp pilus assembly protein TadB
fig|1163751.6.peg.485	3	4	0.724204	0.507623	0.864294	Type II/IV secretion system protein TadC, associated with Flp pilus assembly
fig|1163751.6.peg.486	14	8	-0.498188	0.42566	0.813215	Type II/IV secretion system protein TadC, associated with Flp pilus assembly
fig|1163751.6.peg.487	19	5	-1.61683	0.0130946	0.167291	Flp pilus assembly protein TadD, contains TPR repeat
fig|1163751.6.peg.488	23	9	-1.04447	0.0514864	0.325561	Flp pilus assembly membrane protein TadE
fig|1163751.6.peg.489	37	27	-0.145399	0.687814	0.920352	Flp pilus assembly surface protein TadF, ATP/GTP-binding motif
fig|1163751.6.peg.49	5	2	-1.01276	0.376023	0.77858	hypothetical protein
fig|1163751.6.peg.490	102	69	-0.254734	0.251366	0.682175	Protein TadG, associated with Flp pilus assembly
fig|1163751.6.peg.491	1	1	0.309167	0.879213	0.978467	hypothetical protein
fig|1163751.6.peg.492	302	236	-0.0465949	0.708093	0.931884	Ribonucleotide reductase of class Ia (aerobic), alpha subunit (EC 1.17.4.1)
fig|1163751.6.peg.493	113	89	-0.0352787	0.86211	0.972982	Ribonucleotide reductase of class Ia (aerobic), beta subunit (EC 1.17.4.1)
fig|1163751.6.peg.494	120	97	0.00218903	0.991081	0.994257	Tyrosine-specific transport protein
fig|1163751.6.peg.495	173	122	-0.194724	0.248503	0.684293	Probable transmembrane protein
fig|1163751.6.peg.496	105	91	0.102716	0.617589	0.903296	hypothetical protein
fig|1163751.6.peg.497	1	0	NA	NA	NA	hypothetical protein
fig|1163751.6.peg.498	157	123	-0.0429395	0.803456	0.953787	Adenylosuccinate synthetase (EC 6.3.4.4)
fig|1163751.6.peg.499	346	247	-0.177094	0.136429	0.529367	3'-to-5' exoribonuclease RNase R
fig|1163751.6.peg.5	63	49	-0.0534033	0.844857	0.967465	hypothetical protein
fig|1163751.6.peg.50	18	9	-0.690833	0.22571	0.670171	hypothetical protein
fig|1163751.6.peg.500	64	61	0.239904	0.351216	0.762965	23S rRNA (guanosine-2'-O-) -methyltransferase rlmB (EC 2.1.1.-)
fig|1163751.6.peg.501	31	26	0.0554102	0.884609	0.976372	FIG001587: exported protein
fig|1163751.6.peg.502	7	4	-0.498188	0.573228	0.884208	hypothetical protein
fig|1163751.6.peg.503	50	29	-0.476708	0.148164	0.555392	hypothetical protein
fig|1163751.6.peg.504	36	31	0.0934381	0.790643	0.949986	hypothetical protein
fig|1163751.6.peg.505	31	22	-0.185598	0.641054	0.91032	Phage integrase
fig|1163751.6.peg.506	3	2	-0.275796	0.831975	0.960621	hypothetical protein
fig|1163751.6.peg.508	11	6	-0.565302	0.428357	0.813402	hypothetical protein
fig|1163751.6.peg.509	74	35	-0.771004	0.00685437	0.115969	Micrococcal nuclease (thermonuclease) homologs
fig|1163751.6.peg.51	65	36	-0.543276	0.0632444	0.366583	DNA polymerase III epsilon subunit (EC 2.7.7.7)
fig|1163751.6.peg.510	5	2	-1.01276	0.376023	0.77858	hypothetical protein
fig|1163751.6.peg.511	42	27	-0.328263	0.349069	0.763602	hypothetical protein
fig|1163751.6.peg.512	95	72	-0.0907638	0.684895	0.925347	hypothetical protein
fig|1163751.6.peg.513	120	92	-0.0741619	0.708598	0.931895	adenylate cyclase ExoY
fig|1163751.6.peg.514	2	4	1.30917	0.279145	0.708903	hypothetical protein
fig|1163751.6.peg.515	42	61	0.847587	0.00303333	0.0730332	UPF0234 protein YajQ
fig|1163751.6.peg.516	127	128	0.320482	0.0752076	0.397859	DnaJ-like protein DjlA
fig|1163751.6.peg.517	113	77	-0.244226	0.246199	0.689063	Transcription elongation factor GreA
fig|1163751.6.peg.518	106	65	-0.396386	0.0758289	0.396676	Cell division protein FtsJ / Ribosomal RNA large subunit methyltransferase E (EC 2.1.1.-)
fig|1163751.6.peg.519	417	402	0.256315	0.010729	0.152644	Cell division protein FtsH (EC 3.4.24.-)
fig|1163751.6.peg.52	40	62	0.941435	0.0010912	0.0372596	Ribonuclease HI (EC 3.1.26.4)
fig|1163751.6.peg.520	80	68	0.0747015	0.752465	0.935847	Dihydropteroate synthase (EC 2.5.1.15)
fig|1163751.6.peg.521	108	88	0.0137109	0.946936	0.99155	Phosphoglucosamine mutase (EC 5.4.2.10)
fig|1163751.6.peg.522	186	135	-0.153176	0.343086	0.764312	Putative type-I secretion protein
fig|1163751.6.peg.523	246	176	-0.173916	0.217336	0.660449	Agglutination protein
fig|1163751.6.peg.524	130	73	-0.523376	0.0110969	0.152116	Putative inner membrane or exported protein
fig|1163751.6.peg.525	483	373	-0.0636808	0.518647	0.865026	hypothetical protein
fig|1163751.6.peg.526	824	637	-0.0621842	0.409981	0.807916	hypothetical protein
fig|1163751.6.peg.527	191	120	-0.361371	0.028799	0.239312	hypothetical protein
fig|1163751.6.peg.528	125	77	-0.389831	0.0576551	0.355004	Hemolysin-type calcium-binding region
fig|1163751.6.peg.529	381	256	-0.26448	0.0215124	0.208249	hypothetical protein
fig|1163751.6.peg.53	98	71	-0.155796	0.484222	0.849481	Putrescine importer
fig|1163751.6.peg.530	109	100	0.184839	0.353133	0.760532	Phage protein
fig|1163751.6.peg.531	8	3	-1.10587	0.228922	0.672795	hypothetical protein
fig|1163751.6.peg.532	8	7	0.116522	0.875497	0.979847	hypothetical protein
fig|1163751.6.peg.533	9	12	0.724204	0.251144	0.685039	Inner membrane protein YqjK
fig|1163751.6.peg.534	77	49	-0.34291	0.186443	0.620816	Inner membrane protein YqjE
fig|1163751.6.peg.535	141	100	-0.186528	0.317635	0.75318	Uncharacterized membrane protein YqjD
fig|1163751.6.peg.536	90	77	0.0841002	0.706001	0.930762	DedA family inner membrane protein YghB
fig|1163751.6.peg.537	182	144	-0.0287029	0.857491	0.971272	Polymyxin resistance protein ArnC, glycosyl transferase (EC 2.4.-.-)
fig|1163751.6.peg.538	264	217	0.0263239	0.841264	0.965705	Polymyxin resistance protein ArnA_DH, UDP-glucuronic acid decarboxylase (EC 4.1.1.-) / Polymyxin resistance protein ArnA_FT, UDP-4-amino-4-deoxy-L-arabinose formylase (EC 2.1.2.-)
fig|1163751.6.peg.539	89	61	-0.235829	0.319654	0.751326	Polymyxin resistance protein PmrJ, predicted deacetylase
fig|1163751.6.peg.540	123	119	0.26147	0.157365	0.574965	Polymyxin resistance protein ArnT, undecaprenyl phosphate-alpha-L-Ara4N transferase; Melittin resistance protein PqaB
fig|1163751.6.peg.541	8	11	0.768598	0.247218	0.685278	Polymyxin resistance protein PmrL, sucrose-6 phosphate hydrolase
fig|1163751.6.peg.542	8	5	-0.368905	0.648371	0.916208	Polymyxin resistance protein PmrM
fig|1163751.6.peg.544	204	162	-0.0234086	0.876668	0.980574	Multimodular transpeptidase-transglycosylase (EC 2.4.1.129) (EC 3.4.-.-)
fig|1163751.6.peg.545	234	235	0.315319	0.0175702	0.188553	DNA polymerase I (EC 2.7.7.7)
fig|1163751.6.peg.546	234	237	0.327545	0.0134412	0.168283	hypothetical protein
fig|1163751.6.peg.547	173	114	-0.292571	0.0882505	0.422792	hypothetical protein
fig|1163751.6.peg.548	160	185	0.51862	0.000823235	0.031233	CDP-diacylglycerol--serine O-phosphatidyltransferase (EC 2.7.8.8)
fig|1163751.6.peg.549	137	111	0.00555057	0.975824	0.994895	Aspartyl-tRNA synthetase (EC 6.1.1.12)
fig|1163751.6.peg.55	139	137	0.288258	0.0959306	0.448154	Lysine-specific permease
fig|1163751.6.peg.550	64	61	0.239904	0.351216	0.762965	FIG000859: hypothetical protein
fig|1163751.6.peg.551	105	93	0.13408	0.512291	0.86208	Crossover junction endodeoxyribonuclease RuvC (EC 3.1.22.4)
fig|1163751.6.peg.552	39	36	0.19369	0.560013	0.877518	hypothetical protein
fig|1163751.6.peg.553	2	3	0.894129	0.491546	0.850805	hypothetical protein
fig|1163751.6.peg.554	347	281	0.00480125	0.966714	0.994244	Phosphoribosylformylglycinamidine synthase, synthetase subunit (EC 6.3.5.3) / Phosphoribosylformylglycinamidine synthase, glutamine amidotransferase subunit (EC 6.3.5.3)
fig|1163751.6.peg.555	331	232	-0.20354	0.095636	0.447891	Membrane alanine aminopeptidase N (EC 3.4.11.2)
fig|1163751.6.peg.556	143	78	-0.565302	0.00428769	0.0894698	Asparaginyl-tRNA synthetase (EC 6.1.1.22)
fig|1163751.6.peg.557	0	1	NA	NA	NA	hypothetical protein
fig|1163751.6.peg.558	69	74	0.410096	0.0883421	0.422154	hypothetical protein
fig|1163751.6.peg.559	18	9	-0.690833	0.22571	0.670171	hypothetical protein
fig|1163751.6.peg.56	101	74	-0.139591	0.523419	0.86378	Alanine racemase, biosynthetic (EC 5.1.1.1)
fig|1163751.6.peg.560	10	9	0.157164	0.811924	0.957785	hypothetical protein
fig|1163751.6.peg.561	14	14	0.309167	0.569613	0.88189	Replicative DNA helicase (EC 3.6.1.-)
fig|1163751.6.peg.562	117	99	0.0681587	0.728113	0.930835	hypothetical protein
fig|1163751.6.peg.563	53	35	-0.289471	0.350375	0.763789	Antitermination protein Q
fig|1163751.6.peg.564	32	34	0.39663	0.262815	0.68361	hypothetical protein
fig|1163751.6.peg.565	61	50	0.0222856	0.935112	0.986319	hypothetical protein
fig|1163751.6.peg.566	89	78	0.118836	0.593848	0.888643	Phage repressor
fig|1163751.6.peg.567	25	14	-0.527334	0.262212	0.684889	hypothetical protein
fig|1163751.6.peg.568	65	55	0.0681587	0.795567	0.948619	hypothetical protein
fig|1163751.6.peg.569	228	255	0.47063	0.000325773	0.0165352	GTP-binding protein EngA
fig|1163751.6.peg.57	209	156	-0.11279	0.45612	0.824441	Replicative DNA helicase (EC 3.6.1.-)
fig|1163751.6.peg.570	189	199	0.383549	0.00862721	0.131723	Outer membrane protein YfgL, lipoprotein component of the protein assembly complex (forms a complex with YaeT, YfiO, and NlpB)
fig|1163751.6.peg.571	27	24	0.139242	0.729843	0.930512	Mlr7403 protein
fig|1163751.6.peg.572	145	143	0.289129	0.0880301	0.423899	Histidyl-tRNA synthetase (EC 6.1.1.21)
fig|1163751.6.peg.573	173	161	0.205455	0.191866	0.624478	1-hydroxy-2-methyl-2-(E)-butenyl 4-diphosphate synthase (EC 1.17.7.1)
fig|1163751.6.peg.574	24	16	-0.275796	0.548423	0.878037	FIG021952: putative membrane protein
fig|1163751.6.peg.575	54	53	0.2822	0.310262	0.748455	Type IV pilus biogenesis protein PilF
fig|1163751.6.peg.576	165	143	0.102716	0.531355	0.866971	Ribosomal RNA large subunit methyltransferase N (EC 2.1.1.-)
fig|1163751.6.peg.577	77	45	-0.465767	0.0789669	0.405191	Nucleoside diphosphate kinase (EC 2.7.4.6)
fig|1163751.6.peg.578	40	48	0.572201	0.0626106	0.368598	hypothetical protein
fig|1163751.6.peg.579	68	59	0.104347	0.683087	0.924235	hypothetical protein
fig|1163751.6.peg.58	5	0	-3.01276	0.0625873	0.370202	hypothetical protein
fig|1163751.6.peg.580	4	7	1.11652	0.206785	0.649402	hypothetical protein
fig|1163751.6.peg.581	82	58	-0.190404	0.436967	0.820625	FIG00450547: hypothetical protein
fig|1163751.6.peg.582	134	124	0.197274	0.270806	0.696677	Shikimate 5-dehydrogenase I alpha (EC 1.1.1.25)
fig|1163751.6.peg.583	74	55	-0.118927	0.640521	0.910942	Ribosomal small subunit pseudouridine synthase A (EC 4.2.1.70)
fig|1163751.6.peg.584	124	97	-0.0451167	0.81631	0.958144	6-phosphogluconolactonase (EC 3.1.1.31)
fig|1163751.6.peg.585	11	12	0.434698	0.468905	0.837872	hypothetical protein
fig|1163751.6.peg.586	44	19	-0.902337	0.017076	0.184303	Coproporphyrinogen III oxidase, aerobic (EC 1.3.3.3)
fig|1163751.6.peg.587	28	16	-0.498188	0.259894	0.685025	Coproporphyrinogen III oxidase, aerobic (EC 1.3.3.3)
fig|1163751.6.peg.588	253	293	0.52093	2.36e-05	0.00211441	LSU ribosomal protein L13p (L13Ae)
fig|1163751.6.peg.589	95	94	0.2939	0.160143	0.578361	SSU ribosomal protein S9p (S16e)
fig|1163751.6.peg.59	187	136	-0.150265	0.350803	0.763392	Lipoate synthase
fig|1163751.6.peg.590	93	130	0.792376	4.41e-05	0.00331145	Stringent starvation protein A
fig|1163751.6.peg.591	36	43	0.565507	0.081213	0.407802	Stringent starvation protein B
fig|1163751.6.peg.592	10	17	1.0747	0.0564549	0.351068	hypothetical protein
fig|1163751.6.peg.593	0	2	NA	NA	NA	hypothetical protein
fig|1163751.6.peg.595	1	2	1.30917	0.444117	0.821727	hypothetical protein
fig|1163751.6.peg.596	175	142	0.00770279	0.962073	0.993824	hypothetical protein
fig|1163751.6.peg.597	52	38	-0.143345	0.638489	0.909085	hypothetical protein
fig|1163751.6.peg.598	262	240	0.182634	0.154944	0.567223	ATP-dependent hsl protease ATP-binding subunit HslU
fig|1163751.6.peg.599	121	93	-0.0705376	0.720958	0.929279	ATP-dependent protease HslV (EC 3.4.25.-)
fig|1163751.6.peg.6	2	1	-0.690833	0.686346	0.923653	hypothetical protein
fig|1163751.6.peg.60	92	72	-0.0444702	0.843647	0.966963	Octanoate-[acyl-carrier-protein]-protein-N-octanoyltransferase
fig|1163751.6.peg.600	70	51	-0.147691	0.574652	0.884588	Cell division protein FtsN
fig|1163751.6.peg.601	151	130	0.0931299	0.587821	0.883849	Aromatic amino acid transport protein AroP
fig|1163751.6.peg.603	96	66	-0.231402	0.31013	0.74958	Quinolinate phosphoribosyltransferase [decarboxylating] (EC 2.4.2.19)
fig|1163751.6.peg.604	153	136	0.139242	0.41093	0.808937	FIG053235: Diacylglucosamine hydrolase like
fig|1163751.6.peg.605	94	58	-0.387441	0.101697	0.462438	Deoxyribodipyrimidine photolyase (EC 4.1.99.3)
fig|1163751.6.peg.606	47	28	-0.438067	0.19463	0.629114	FIG042796: Hypothetical protein
fig|1163751.6.peg.607	134	90	-0.265069	0.172041	0.59832	Seryl-tRNA synthetase (EC 6.1.1.11)
fig|1163751.6.peg.609	48	39	0.0096065	0.97522	0.996172	probable membrane protein yetF
fig|1163751.6.peg.61	10	9	0.157164	0.811924	0.957785	Proposed lipoate regulatory protein YbeD
fig|1163751.6.peg.610	29	23	-0.0252523	0.949701	0.990579	hypothetical protein
fig|1163751.6.peg.611	5	3	-0.427799	0.679	0.923361	hypothetical protein
fig|1163751.6.peg.612	122	74	-0.412117	0.0482735	0.316985	Exodeoxyribonuclease VII large subunit (EC 3.1.11.6)
fig|1163751.6.peg.613	148	129	0.110941	0.521406	0.861972	hypothetical protein
fig|1163751.6.peg.614	53	36	-0.248829	0.418848	0.812599	surface protein-related protein
fig|1163751.6.peg.615	2	1	-0.690833	0.686346	0.923653	hypothetical protein
fig|1163751.6.peg.616	28	20	-0.17626	0.673405	0.924793	hypothetical protein
fig|1163751.6.peg.617	24	14	-0.468441	0.324207	0.753075	hypothetical protein
fig|1163751.6.peg.618	10	8	-0.0127613	0.985033	0.994298	hypothetical protein
fig|1163751.6.peg.619	10	8	-0.0127613	0.985033	0.994298	hypothetical protein
fig|1163751.6.peg.62	117	122	0.369539	0.0470447	0.314413	D-alanyl-D-alanine carboxypeptidase (EC 3.4.16.4)
fig|1163751.6.peg.620	61	44	-0.162139	0.566172	0.880921	hypothetical protein
fig|1163751.6.peg.621	36	38	0.387169	0.247081	0.687433	hypothetical protein
fig|1163751.6.peg.622	86	71	0.0326492	0.887171	0.97633	Type III secretion injected virulence protein (YopP,YopJ, induces apoptosis, prevents cytokine induction, inhibits NFkb activation)
fig|1163751.6.peg.623	31	10	-1.3231	0.00635266	0.11255	Phage protein
fig|1163751.6.peg.624	85	57	-0.267334	0.272877	0.69913	Phage transposase
fig|1163751.6.peg.625	44	36	0.0196602	0.951383	0.989586	Eha
fig|1163751.6.peg.626	2	4	1.30917	0.279145	0.708903	hypothetical protein
fig|1163751.6.peg.627	5	3	-0.427799	0.679	0.923361	hypothetical protein
fig|1163751.6.peg.628	18	15	0.0461324	0.926761	0.982199	inhibition of exonuclease digestion of Mu DNA
fig|1163751.6.peg.629	53	39	-0.133351	0.658485	0.918067	DNA-cytosine methyltransferase (EC 2.1.1.37)
fig|1163751.6.peg.63	123	74	-0.423894	0.0417962	0.296201	Rod shape-determining protein RodA
fig|1163751.6.peg.630	18	12	-0.275796	0.60326	0.896299	hypothetical protein
fig|1163751.6.peg.631	28	16	-0.498188	0.259894	0.685025	hypothetical protein
fig|1163751.6.peg.632	29	28	0.258541	0.497506	0.854038	hypothetical protein
fig|1163751.6.peg.633	19	16	0.0612393	0.899973	0.981219	putative bacteriophage transcriptional regulator
fig|1163751.6.peg.634	53	44	0.0406779	0.889482	0.975729	hypothetical protein
fig|1163751.6.peg.635	6	3	-0.690833	0.484278	0.847599	RelB/StbD replicon stabilization protein (antitoxin to RelE/StbE)
fig|1163751.6.peg.636	18	20	0.46117	0.32343	0.752667	RelE/StbE replicon stabilization toxin
fig|1163751.6.peg.637	4	5	0.631095	0.511817	0.862443	hypothetical protein
fig|1163751.6.peg.638	60	47	-0.043135	0.877197	0.979998	hypothetical protein
fig|1163751.6.peg.639	33	22	-0.275796	0.481607	0.847268	hypothetical protein
fig|1163751.6.peg.64	179	109	-0.406465	0.0181793	0.192885	Penicillin-binding protein 2 (PBP-2)
fig|1163751.6.peg.640	32	28	0.116522	0.753996	0.93713	hypothetical protein
fig|1163751.6.peg.641	14	15	0.408702	0.44441	0.819845	hypothetical protein
fig|1163751.6.peg.642	87	75	0.095042	0.67453	0.925323	hypothetical protein
fig|1163751.6.peg.643	1382	806	-0.468739	6.33e-14	1.98e-11	probable transcription regulator PA1347
fig|1163751.6.peg.644	8	10	0.631095	0.353539	0.759663	hypothetical protein
fig|1163751.6.peg.645	44	31	-0.196069	0.558056	0.879588	FIG002776: hypothetical protein
fig|1163751.6.peg.646	17	2	-2.7783	0.000974885	0.0358987	hypothetical protein
fig|1163751.6.peg.647	76	50	-0.294905	0.255018	0.684176	DNA-invertase
fig|1163751.6.peg.648	15	17	0.489739	0.336057	0.763138	StbD replicon stabilization protein (antitoxin to StbE)
fig|1163751.6.peg.649	31	20	-0.323101	0.428054	0.8153	RelE/StbE replicon stabilization toxin
fig|1163751.6.peg.65	154	109	-0.189435	0.289077	0.720966	Tyrosyl-tRNA synthetase (EC 6.1.1.1)
fig|1163751.6.peg.650	4	4	0.309167	0.761177	0.938294	hypothetical protein
fig|1163751.6.peg.651	39	36	0.19369	0.560013	0.877518	hypothetical protein
fig|1163751.6.peg.652	31	18	-0.475105	0.256346	0.680929	Plasmid partition protein ParG
fig|1163751.6.peg.653	11	11	0.309167	0.614243	0.902267	Chromosome (plasmid) partitioning protein ParA
fig|1163751.6.peg.654	19	17	0.148702	0.756655	0.939193	Chromosome (plasmid) partitioning protein ParA
fig|1163751.6.peg.655	30	33	0.44667	0.21809	0.6606	hypothetical protein
fig|1163751.6.peg.656	19	19	0.309167	0.507695	0.862851	hypothetical protein
fig|1163751.6.peg.657	61	50	0.0222856	0.935112	0.986319	hypothetical protein
fig|1163751.6.peg.658	248	151	-0.406625	0.00541118	0.100616	restriction enzyme BcgI alpha chain-like protein( EC:2.1.1.72 )
fig|1163751.6.peg.659	23	5	-1.89247	0.00231708	0.0649474	restriction enzyme BcgI alpha chain-like protein( EC:2.1.1.72 )
fig|1163751.6.peg.66	69	37	-0.589904	0.0392735	0.286987	Pyridoxamine 5'-phosphate oxidase (EC 1.4.3.5)
fig|1163751.6.peg.660	18	29	0.997223	0.019126	0.196277	hypothetical protein
fig|1163751.6.peg.661	22	15	-0.243374	0.610131	0.902936	hypothetical protein
fig|1163751.6.peg.662	32	26	0.0096065	0.979767	0.992985	Conjugative NikB protein
fig|1163751.6.peg.663	99	60	-0.413299	0.0744646	0.399556	Conjugative NikB protein
fig|1163751.6.peg.664	210	130	-0.382711	0.0155691	0.17404	DNA-binding protein HU-alpha
fig|1163751.6.peg.665	286	243	0.074108	0.554012	0.880233	Mobile element protein
fig|1163751.6.peg.666	1	1	0.309167	0.879213	0.978467	hypothetical protein
fig|1163751.6.peg.668	24	23	0.247766	0.554963	0.879511	IncF plasmid conjugative transfer fertility inhibition protein FinO
fig|1163751.6.peg.669	62	44	-0.185598	0.509653	0.864614	IcmO (DotL) protein
fig|1163751.6.peg.67	134	114	0.0759676	0.67797	0.927332	Outer membrane lipoprotein pcp precursor
fig|1163751.6.peg.670	15	14	0.209631	0.694864	0.924188	IcmO (DotL) protein
fig|1163751.6.peg.671	21	14	-0.275796	0.57455	0.885156	TrbC
fig|1163751.6.peg.672	25	8	-1.33469	0.0136173	0.16936	hypothetical protein
fig|1163751.6.peg.673	15	13	0.102716	0.850348	0.967264	hypothetical protein
fig|1163751.6.peg.674	54	45	0.0461324	0.873493	0.981406	TrbA
fig|1163751.6.peg.675	2	0	NA	NA	NA	hypothetical protein
fig|1163751.6.peg.676	15	13	0.102716	0.850348	0.967264	VapC toxin protein
fig|1163751.6.peg.677	103	77	-0.110547	0.608038	0.900548	surface exclusion protein
fig|1163751.6.peg.678	170	118	-0.217581	0.202961	0.643853	IncI1 plasmid conjugative transfer integral membrane protein TraY
fig|1163751.6.peg.679	34	44	0.681136	0.0373099	0.281398	Putative DNA-damage-inducible protein
fig|1163751.6.peg.68	4	1	-1.69083	0.239849	0.681964	hypothetical protein
fig|1163751.6.peg.680	42	51	0.589275	0.0487595	0.319061	YafQ toxin protein
fig|1163751.6.peg.681	53	48	0.166209	0.561731	0.878742	hypothetical protein
fig|1163751.6.peg.682	3	3	0.309167	0.792385	0.94874	hypothetical protein
fig|1163751.6.peg.683	2	0	NA	NA	NA	Mobile element protein
fig|1163751.6.peg.684	4	1	-1.69083	0.239849	0.681964	hypothetical protein
fig|1163751.6.peg.689	25	15	-0.427799	0.354769	0.761437	hypothetical protein
fig|1163751.6.peg.69	9	4	-0.860758	0.300027	0.738469	hypothetical protein
fig|1163751.6.peg.690	5	8	0.987239	0.222318	0.666955	hypothetical protein
fig|1163751.6.peg.691	144	131	0.172665	0.319776	0.750674	hypothetical protein
fig|1163751.6.peg.692	4	8	1.30917	0.125885	0.507869	hypothetical protein
fig|1163751.6.peg.693	33	27	0.0196602	0.957891	0.99114	hypothetical protein
fig|1163751.6.peg.694	3	1	-1.2758	0.409195	0.807215	hypothetical protein
fig|1163751.6.peg.695	4	0	NA	NA	NA	hypothetical protein
fig|1163751.6.peg.696	130	178	0.762532	3.76e-06	0.000392324	hypothetical protein
fig|1163751.6.peg.697	3	2	-0.275796	0.831975	0.960621	Cell division protein FtsI [Peptidoglycan synthetase] (EC 2.4.1.129)
fig|1163751.6.peg.698	122	102	0.0508548	0.791723	0.950068	UDP-N-acetylmuramoylalanyl-D-glutamate--2,6-diaminopimelate ligase (EC 6.3.2.13)
fig|1163751.6.peg.699	93	88	0.22944	0.283333	0.714227	UDP-N-acetylmuramoylalanyl-D-glutamyl-2,6-diaminopimelate--D-alanyl-D-alanine ligase (EC 6.3.2.10)
fig|1163751.6.peg.7	71	46	-0.317018	0.238745	0.683479	Permease of the drug/metabolite transporter (DMT) superfamily
fig|1163751.6.peg.70	11	11	0.309167	0.614243	0.902267	hypothetical protein
fig|1163751.6.peg.700	60	51	0.0747015	0.784756	0.944726	Phospho-N-acetylmuramoyl-pentapeptide-transferase (EC 2.7.8.13)
fig|1163751.6.peg.701	87	61	-0.203039	0.394245	0.792711	UDP-N-acetylmuramoylalanine--D-glutamate ligase (EC 6.3.2.9)
fig|1163751.6.peg.702	102	84	0.0290589	0.890678	0.97647	Cell division protein FtsW
fig|1163751.6.peg.703	101	97	0.250868	0.219806	0.664727	UDP-N-acetylglucosamine--N-acetylmuramyl-(pentapeptide) pyrophosphoryl-undecaprenol N-acetylglucosamine transferase (EC 2.4.1.227)
fig|1163751.6.peg.704	116	102	0.123611	0.526192	0.866073	UDP-N-acetylmuramate--alanine ligase (EC 6.3.2.8)
fig|1163751.6.peg.705	104	73	-0.201448	0.355251	0.759433	D-alanine--D-alanine ligase (EC 6.3.2.4)
fig|1163751.6.peg.706	113	93	0.0281466	0.888575	0.977016	Cell division protein FtsQ
fig|1163751.6.peg.707	228	180	-0.0318701	0.82349	0.961763	Cell division protein FtsA
fig|1163751.6.peg.708	114	134	0.542366	0.0030313	0.0739323	Cell division protein FtsZ (EC 3.4.24.-)
fig|1163751.6.peg.709	7	3	-0.913226	0.336588	0.762039	hypothetical protein
fig|1163751.6.peg.71	10	7	-0.205406	0.770252	0.940223	Phage terminase, large subunit
fig|1163751.6.peg.710	123	91	-0.125553	0.525488	0.865672	UDP-3-O-[3-hydroxymyristoyl] N-acetylglucosamine deacetylase (EC 3.5.1.-)
fig|1163751.6.peg.712	9	1	-2.86076	0.0148687	0.172901	hypothetical protein
fig|1163751.6.peg.713	233	158	-0.251239	0.0870353	0.422357	ABC-type multidrug transport system, ATPase component
fig|1163751.6.peg.714	120	81	-0.257874	0.208094	0.65025	ABC-type multidrug transport system, permease component
fig|1163751.6.peg.715	89	51	-0.494141	0.0461621	0.309616	Protein ydgH precursor
fig|1163751.6.peg.716	35	23	-0.296554	0.437463	0.820325	Arginine ABC transporter, permease protein ArtM
fig|1163751.6.peg.717	27	34	0.641742	0.0824912	0.408217	Arginine ABC transporter, permease protein ArtQ
fig|1163751.6.peg.718	92	60	-0.307505	0.192563	0.625662	Arginine ABC transporter, periplasmic arginine-binding protein ArtI
fig|1163751.6.peg.719	91	79	0.105153	0.634066	0.908296	Arginine ABC transporter, ATP-binding protein ArtP
fig|1163751.6.peg.72	58	40	-0.226886	0.438893	0.819325	Transcriptional regulator SlyA
fig|1163751.6.peg.720	44	31	-0.196069	0.558056	0.879588	Choline kinase (EC 2.7.1.32)
fig|1163751.6.peg.721	101	81	-0.00919469	0.965709	0.994845	Possible protease sohB (EC 3.4.21.-)
fig|1163751.6.peg.722	385	297	-0.0652287	0.555197	0.878399	DNA topoisomerase I (EC 5.99.1.2)
fig|1163751.6.peg.723	126	124	0.286083	0.115823	0.488798	Cys regulon transcriptional activator CysB
fig|1163751.6.peg.724	0	3	NA	NA	NA	hypothetical protein
fig|1163751.6.peg.725	19	10	-0.616833	0.260293	0.684636	Protoporphyrinogen IX oxidase, oxygen-independent, HemG (EC 1.3.-.-)
fig|1163751.6.peg.727	2	1	-0.690833	0.686346	0.923653	hypothetical protein
fig|1163751.6.peg.728	16	14	0.116522	0.824638	0.960118	Ner-like regulatory protein
fig|1163751.6.peg.729	48	40	0.0461324	0.880674	0.978064	hypothetical protein
fig|1163751.6.peg.730	90	82	0.174866	0.425568	0.815111	Octaprenyl-diphosphate synthase (EC 2.5.1.-)
fig|1163751.6.peg.731	11	6	-0.565302	0.428357	0.813402	hypothetical protein
fig|1163751.6.peg.732	12	7	-0.468441	0.485748	0.847015	hypothetical protein
fig|1163751.6.peg.733	51	35	-0.233976	0.454699	0.824251	Predicted endonuclease distantly related to archaeal Holliday junction resolvase
fig|1163751.6.peg.734	78	99	0.653121	0.00261298	0.0672215	Phosphoheptose isomerase (EC 5.3.1.-)
fig|1163751.6.peg.735	57	86	0.902542	0.000205151	0.011675	21 kDa hemolysin precursor
fig|1163751.6.peg.736	4	3	-0.105871	0.92284	0.984153	hypothetical protein
fig|1163751.6.peg.737	87	86	0.292488	0.18111	0.617287	NAD kinase (EC 2.7.1.23)
fig|1163751.6.peg.738	312	209	-0.268876	0.0345977	0.266289	Heat shock protein GrpE
fig|1163751.6.peg.739	0	2	NA	NA	NA	hypothetical protein
fig|1163751.6.peg.74	16	12	-0.105871	0.846397	0.967164	hypothetical protein
fig|1163751.6.peg.740	167	110	-0.293178	0.0933168	0.442548	Peptide deformylase (EC 3.5.1.88)
fig|1163751.6.peg.741	87	79	0.170004	0.446669	0.820386	Methionyl-tRNA formyltransferase (EC 2.1.2.9)
fig|1163751.6.peg.742	149	154	0.356785	0.0308431	0.245438	Ribosomal RNA small subunit methyltransferase B (EC 2.1.1.-)
fig|1163751.6.peg.743	113	101	0.147199	0.454457	0.825407	Trk system potassium uptake protein TrkA
fig|1163751.6.peg.744	300	217	-0.158101	0.214251	0.656384	Transcription accessory protein (S1 RNA-binding domain)
fig|1163751.6.peg.745	3	9	1.89413	0.0338113	0.261307	Glutamate-1-semialdehyde aminotransferase (EC 5.4.3.8)
fig|1163751.6.peg.746	16	11	-0.231402	0.678657	0.925576	Glutamate-1-semialdehyde aminotransferase (EC 5.4.3.8)
fig|1163751.6.peg.747	263	222	0.0646637	0.621083	0.904181	Rod shape-determining protein MreB
fig|1163751.6.peg.748	63	76	0.579814	0.017737	0.189262	Rod shape-determining protein MreC
fig|1163751.6.peg.749	60	31	-0.643528	0.0377568	0.281378	Rod shape-determining protein MreD
fig|1163751.6.peg.75	6	3	-0.690833	0.484278	0.847599	hypothetical protein
fig|1163751.6.peg.750	182	143	-0.0387565	0.808747	0.957042	Cytoplasmic axial filament protein CafA and Ribonuclease G (EC 3.1.4.-)
fig|1163751.6.peg.751	40	34	0.0747015	0.823537	0.96122	Cytoplasmic axial filament protein CafA and Ribonuclease G (EC 3.1.4.-)
fig|1163751.6.peg.752	141	117	0.0399802	0.823712	0.960827	TldD protein, part of proposed TldE/TldD proteolytic complex (PMID 12029038)
fig|1163751.6.peg.753	35	35	0.309167	0.368595	0.772568	Putative membrane protein
fig|1163751.6.peg.754	59	63	0.403804	0.121146	0.49893	Ubiquinone/menaquinone biosynthesis methyltransferase UbiE (EC 2.1.1.-) @ 2-heptaprenyl-1,4-naphthoquinone methyltransferase (EC 2.1.1.163)
fig|1163751.6.peg.755	47	49	0.369288	0.208544	0.650574	Protein YigP (COG3165) clustered with ubiquinone biosynthetic genes
fig|1163751.6.peg.756	112	85	-0.0887972	0.666308	0.922808	Ubiquinone biosynthesis monooxygenase UbiB
fig|1163751.6.peg.757	16	14	0.116522	0.824638	0.960118	Twin-arginine translocation protein TatA
fig|1163751.6.peg.758	11	14	0.65709	0.255199	0.682712	Twin-arginine translocation protein TatB
fig|1163751.6.peg.759	41	46	0.475177	0.123722	0.502923	Twin-arginine translocation protein TatC
fig|1163751.6.peg.76	31	24	-0.060067	0.877445	0.979692	ABC transporter ATP-binding protein uup
fig|1163751.6.peg.760	88	42	-0.757947	0.00366986	0.0810824	Pantothenate kinase (EC 2.7.1.33)
fig|1163751.6.peg.761	5	3	-0.427799	0.679	0.923361	hypothetical protein
fig|1163751.6.peg.762	197	182	0.19491	0.187226	0.62122	Chromosomal replication initiator protein DnaA
fig|1163751.6.peg.763	84	69	0.0253738	0.913329	0.982941	DNA polymerase III beta subunit (EC 2.7.7.7)
fig|1163751.6.peg.764	88	79	0.153516	0.490734	0.850968	DNA recombination and repair protein RecF
fig|1163751.6.peg.765	213	183	0.090157	0.533334	0.869446	DNA gyrase subunit B (EC 5.99.1.3)
fig|1163751.6.peg.766	78	69	0.132289	0.577507	0.88789	tRNA:Cm32/Um32 methyltransferase
fig|1163751.6.peg.767	81	67	0.035406	0.881242	0.977538	Inositol-1-monophosphatase (EC 3.1.3.25)
fig|1163751.6.peg.768	313	225	-0.167071	0.180731	0.61824	Fumarate hydratase class II (EC 4.2.1.2)
fig|1163751.6.peg.769	257	197	-0.0744059	0.583103	0.886694	Quinolinate synthetase (EC 2.5.1.72)
fig|1163751.6.peg.77	127	106	0.0484026	0.797695	0.949348	ABC transporter ATP-binding protein uup
fig|1163751.6.peg.770	42	40	0.238777	0.45237	0.824407	hypothetical protein
fig|1163751.6.peg.771	36	45	0.631095	0.0490481	0.31928	hypothetical protein
fig|1163751.6.peg.772	442	336	-0.0864184	0.403985	0.80199	hypothetical protein
fig|1163751.6.peg.773	2	3	0.894129	0.491546	0.850805	hypothetical protein
fig|1163751.6.peg.774	3	3	0.309167	0.792385	0.94874	hypothetical protein
fig|1163751.6.peg.775	111	88	-0.0258175	0.899586	0.982222	tRNA dihydrouridine synthase A
fig|1163751.6.peg.776	60	67	0.468365	0.0667466	0.3753	hypothetical protein
fig|1163751.6.peg.777	110	88	-0.0127613	0.950379	0.989364	hypothetical protein
fig|1163751.6.peg.778	351	203	-0.480825	0.000111791	0.00749797	hypothetical protein
fig|1163751.6.peg.779	53	43	0.00751108	0.979647	0.9934	NADP-specific glutamate dehydrogenase (EC 1.4.1.4)
fig|1163751.6.peg.78	198	157	-0.0255691	0.867416	0.977208	23S rRNA (guanine-N-2-) -methyltransferase rlmL EC 2.1.1.-)
fig|1163751.6.peg.780	48	59	0.606847	0.0295383	0.24224	LSU ribosomal protein L34p
fig|1163751.6.peg.781	17	30	1.12859	0.00838004	0.13337	Ribonuclease P protein component (EC 3.1.26.5)
fig|1163751.6.peg.782	10	8	-0.0127613	0.985033	0.994298	Protein YidD
fig|1163751.6.peg.783	105	126	0.572201	0.00255178	0.0684606	Inner membrane protein translocase component YidC, long form
fig|1163751.6.peg.785	141	105	-0.116139	0.528788	0.867305	GTPase and tRNA-U34 5-formylation enzyme TrmE
fig|1163751.6.peg.786	58	50	0.095042	0.731704	0.930989	Integrase
fig|1163751.6.peg.787	6	3	-0.690833	0.484278	0.847599	putative excisionase
fig|1163751.6.peg.788	110	133	0.58309	0.00161669	0.05146	DNA helicase, phage-associated
fig|1163751.6.peg.789	4	2	-0.690833	0.56794	0.880753	Phage protein
fig|1163751.6.peg.79	7	12	1.08677	0.105829	0.468189	Flavodoxin reductases (ferredoxin-NADPH reductases) family 1
fig|1163751.6.peg.791	120	75	-0.368905	0.0773122	0.402195	DNA polymerase I (EC 2.7.7.7)
fig|1163751.6.peg.792	24	23	0.247766	0.554963	0.879511	Phage protein
fig|1163751.6.peg.793	44	28	-0.34291	0.317959	0.752997	Phage protein
fig|1163751.6.peg.794	15	11	-0.138292	0.807516	0.956188	hypothetical protein
fig|1163751.6.peg.795	8	3	-1.10587	0.228922	0.672795	hypothetical protein
fig|1163751.6.peg.796	74	65	0.122081	0.617212	0.904859	hypothetical protein
fig|1163751.6.peg.797	91	93	0.340531	0.108333	0.472039	Transcriptional regulator
fig|1163751.6.peg.798	136	139	0.340645	0.0495435	0.319734	hypothetical protein
fig|1163751.6.peg.799	156	114	-0.143345	0.415711	0.811544	DNA primase/helicase, phage-associated
fig|1163751.6.peg.8	132	84	-0.34291	0.0836342	0.407961	Phosphoserine aminotransferase (EC 2.6.1.52)
fig|1163751.6.peg.80	79	88	0.464818	0.0369248	0.280748	Dihydroorotate dehydrogenase (EC 1.3.3.1)
fig|1163751.6.peg.801	132	130	0.28714	0.106133	0.467881	Ribosome small subunit-stimulated GTPase EngC
fig|1163751.6.peg.802	111	82	-0.127697	0.539743	0.871571	Phosphatidylserine decarboxylase (EC 4.1.1.65)
fig|1163751.6.peg.803	270	172	-0.341384	0.0137245	0.167367	Potassium efflux system KefA protein / Small-conductance mechanosensitive channel
fig|1163751.6.peg.804	99	70	-0.190907	0.391825	0.791233	Translation elongation factor P Lys34:lysine transferase
fig|1163751.6.peg.805	90	67	-0.116597	0.613478	0.903972	Twitching motility protein PilT
fig|1163751.6.peg.806	44	32	-0.150265	0.650926	0.916371	Hypothetical protein YggS, proline synthase co-transcribed bacterial homolog PROSC
fig|1163751.6.peg.807	77	37	-0.748166	0.007209	0.12088	Pyrroline-5-carboxylate reductase (EC 1.5.1.2)
fig|1163751.6.peg.808	86	100	0.526758	0.0126362	0.16595	Ferritin-like protein 2
fig|1163751.6.peg.809	65	52	-0.0127613	0.961849	0.99414	Putative GTP-binding protein YdgA
fig|1163751.6.peg.81	51	45	0.128595	0.661722	0.921211	Adenosine (5')-pentaphospho-(5'')-adenosine pyrophosphohydrolase (EC 3.6.1.-)
fig|1163751.6.peg.810	56	28	-0.690833	0.0326001	0.254038	Putative GTP-binding protein YdgA
fig|1163751.6.peg.811	157	134	0.0806352	0.633018	0.908875	Mannose-6-phosphate isomerase (EC 5.3.1.8)
fig|1163751.6.peg.812	783	501	-0.335035	3.68e-05	0.00288049	ClpB protein
fig|1163751.6.peg.813	165	118	-0.174512	0.310798	0.746391	ATPase YjeE, predicted to have essential role in cell wall biosynthesis
fig|1163751.6.peg.814	85	64	-0.100224	0.672188	0.924812	N-acetylmuramoyl-L-alanine amidase (EC 3.5.1.28)
fig|1163751.6.peg.815	134	96	-0.17196	0.367918	0.772876	DNA mismatch repair protein MutL
fig|1163751.6.peg.816	94	56	-0.438067	0.0665984	0.376722	tRNA delta(2)-isopentenylpyrophosphate transferase (EC 2.5.1.8)
fig|1163751.6.peg.817	25	25	0.309167	0.447332	0.8196	RNA-binding protein Hfq
fig|1163751.6.peg.82	117	73	-0.371373	0.079227	0.404316	Lipid A biosynthesis (KDO) 2-(lauroyl)-lipid IVA acyltransferase (EC 2.3.1.-)
fig|1163751.6.peg.820	14	10	-0.17626	0.765685	0.939534	hypothetical protein
fig|1163751.6.peg.821	160	159	0.300122	0.0623666	0.371824	HflK protein
fig|1163751.6.peg.822	116	95	0.0210414	0.91559	0.980877	HflC protein
fig|1163751.6.peg.823	19	21	0.453557	0.319041	0.753186	Ribosomal-protein-S18p-alanine acetyltransferase (EC 2.3.1.-)
fig|1163751.6.peg.824	23	17	-0.126932	0.781433	0.946184	DNA polymerase III psi subunit (EC 2.7.7.7)
fig|1163751.6.peg.825	2	3	0.894129	0.491546	0.850805	hypothetical protein
fig|1163751.6.peg.826	151	136	0.158225	0.351704	0.762703	NADH-ubiquinone oxidoreductase chain N (EC 1.6.5.3)
fig|1163751.6.peg.827	35	23	-0.296554	0.437463	0.820325	hypothetical protein
fig|1163751.6.peg.828	9	5	-0.53883	0.492722	0.849707	hypothetical protein
fig|1163751.6.peg.829	143	150	0.378114	0.0244553	0.219747	Helicase PriA essential for oriC/DnaA-independent DNA replication
fig|1163751.6.peg.83	119	99	0.0437056	0.822864	0.962228	Cell wall endopeptidase, family M23/M37
fig|1163751.6.peg.830	93	56	-0.422637	0.0775578	0.402358	Large-conductance mechanosensitive channel
fig|1163751.6.peg.831	149	123	0.0325128	0.852449	0.967311	S-adenosylmethionine synthetase (EC 2.5.1.6)
fig|1163751.6.peg.832	58	45	-0.0569611	0.84137	0.965236	Orotate phosphoribosyltransferase (EC 2.4.2.10)
fig|1163751.6.peg.833	79	81	0.345236	0.129017	0.517721	Ribonuclease PH (EC 2.7.7.56)
fig|1163751.6.peg.834	66	86	0.691037	0.00319097	0.0739831	Protein YicC
fig|1163751.6.peg.835	92	86	0.21187	0.32592	0.75472	S-adenosylmethionine decarboxylase proenzyme (EC 4.1.1.50), prokaryotic class 1A
fig|1163751.6.peg.836	106	91	0.089041	0.664413	0.922223	Spermidine synthase (EC 2.5.1.16)
fig|1163751.6.peg.837	61	42	-0.229253	0.422676	0.812472	Inactive homolog of metal-dependent proteases, putative molecular chaperone
fig|1163751.6.peg.838	129	75	-0.473242	0.0210284	0.205684	COG1649 predicted glycoside hydrolase
fig|1163751.6.peg.839	61	51	0.0508548	0.85189	0.967261	Ribonuclease D (EC 3.1.26.3)
fig|1163751.6.peg.84	100	76	-0.0867619	0.690441	0.922224	Zinc ABC transporter, periplasmic-binding protein ZnuA
fig|1163751.6.peg.840	46	39	0.071007	0.820292	0.961616	Lipopolysaccharide heptosyltransferase III (EC 2.4.1.-)
fig|1163751.6.peg.841	21	24	0.501812	0.242503	0.683815	tRNA 5-methylaminomethyl-2-thiouridine synthase TusA
fig|1163751.6.peg.842	18	4	-1.86076	0.00771459	0.128212	hypothetical protein
fig|1163751.6.peg.843	28	24	0.0867744	0.828071	0.960246	hypothetical protein
fig|1163751.6.peg.844	14	12	0.0867744	0.877955	0.979388	hypothetical protein
fig|1163751.6.peg.845	198	144	-0.150265	0.337004	0.759776	Putative transport protein
fig|1163751.6.peg.846	149	93	-0.370843	0.0479086	0.316804	Exported zinc metalloprotease YfgC precursor
fig|1163751.6.peg.847	167	135	0.00227809	0.989049	0.995943	L-aspartate oxidase (EC 1.4.3.16)
fig|1163751.6.peg.848	114	124	0.430473	0.0210136	0.206616	RNA polymerase sigma factor RpoE
fig|1163751.6.peg.849	207	150	-0.155501	0.310113	0.750506	Sigma factor RpoE negative regulatory protein RseA
fig|1163751.6.peg.85	67	53	-0.029002	0.912363	0.984723	Zinc ABC transporter, ATP-binding protein ZnuC
fig|1163751.6.peg.850	70	58	0.0378648	0.88188	0.977669	Sigma factor RpoE negative regulatory protein RseB precursor
fig|1163751.6.peg.851	190	200	0.383167	0.00852257	0.133378	Translation elongation factor LepA
fig|1163751.6.peg.852	65	62	0.240995	0.345199	0.760897	Signal peptidase I (EC 3.4.21.89)
fig|1163751.6.peg.853	52	33	-0.346879	0.27243	0.698939	Ribonuclease III (EC 3.1.26.3)
fig|1163751.6.peg.854	54	53	0.2822	0.310262	0.748455	GTP-binding protein Era
fig|1163751.6.peg.855	71	64	0.15942	0.519932	0.864099	DNA recombination and repair protein RecO
fig|1163751.6.peg.856	155	114	-0.134068	0.447264	0.820275	Protein involved in stability of MscS mechanosensitive channel
fig|1163751.6.peg.857	84	60	-0.17626	0.465333	0.83387	Protein of unknown function DUF541
fig|1163751.6.peg.858	71	69	0.267944	0.270455	0.696729	regulator of length of O-antigen component of lipopolysaccharide chains
fig|1163751.6.peg.859	120	102	0.0747015	0.699273	0.927426	UDP-glucose dehydrogenase (EC 1.1.1.22)
fig|1163751.6.peg.86	98	64	-0.305543	0.181306	0.616836	Zinc ABC transporter, inner membrane permease protein ZnuB
fig|1163751.6.peg.860	179	155	0.101475	0.519602	0.864316	Macrolide export ATP-binding/permease protein MacB (EC 3.6.3.-)
fig|1163751.6.peg.861	93	82	0.12756	0.557855	0.88112	Macrolide-specific efflux protein MacA
fig|1163751.6.peg.862	97	72	-0.120821	0.587132	0.88565	Cysteine desulfurase (EC 2.8.1.7), IscS subfamily
fig|1163751.6.peg.863	49	32	-0.305543	0.344585	0.762227	Mutator mutT protein (7,8-dihydro-8-oxoguanine-triphosphatase) (EC 3.6.1.-)
fig|1163751.6.peg.864	91	83	0.176412	0.418794	0.813336	NfuA Fe-S protein maturation
fig|1163751.6.peg.865	47	27	-0.490535	0.150094	0.559279	Competence protein F homolog, phosphoribosyltransferase domain; protein YhgH required for utilization of DNA as sole source of carbon and energy
fig|1163751.6.peg.866	93	114	0.602898	0.00263224	0.0668021	Biotin synthesis protein bioH
fig|1163751.6.peg.867	66	60	0.171663	0.503215	0.860691	COG1496: Uncharacterized conserved protein
fig|1163751.6.peg.868	64	76	0.557094	0.0221876	0.210446	Ribosomal large subunit pseudouridine synthase D (EC 4.2.1.70)
fig|1163751.6.peg.869	125	95	-0.0867619	0.656114	0.919539	Probable component of the lipoprotein assembly complex (forms a complex with YaeT, YfgL, and NlpB)
fig|1163751.6.peg.87	7	11	0.961243	0.161619	0.580901	Possible Yersinia enterocolitica-like Orf1
fig|1163751.6.peg.870	21	30	0.82374	0.0424964	0.297792	Ribosome hibernation protein YfiA
fig|1163751.6.peg.871	181	167	0.193025	0.210763	0.651009	tRNA-specific 2-thiouridylase MnmA
fig|1163751.6.peg.872	209	185	0.133189	0.358416	0.762294	Adenylosuccinate lyase (EC 4.3.2.2)
fig|1163751.6.peg.873	206	218	0.390851	0.00514356	0.0975717	TldE/PmbA protein, part of proposed TldE/TldD proteolytic complex (PMID 12029038)
fig|1163751.6.peg.874	34	29	0.0796849	0.826263	0.960224	Inner membrane protein
fig|1163751.6.peg.875	40	29	-0.15478	0.657019	0.918067	YgfY COG2938
fig|1163751.6.peg.876	86	73	0.0727266	0.750293	0.935624	Putative cytoplasmic protein
fig|1163751.6.peg.877	81	48	-0.445721	0.0835892	0.408803	Alpha-related fimbriae major subunit
fig|1163751.6.peg.878	9	11	0.598673	0.353281	0.759979	Alpha-related fimbriae minor subunit 2
fig|1163751.6.peg.879	17	8	-0.778296	0.191398	0.624037	Alpha-related fimbriae chaperone 1
fig|1163751.6.peg.88	1	2	1.30917	0.444117	0.821727	hypothetical protein
fig|1163751.6.peg.880	24	13	-0.575356	0.234587	0.677254	Alpha-related fimbriae chaperone 1
fig|1163751.6.peg.881	127	91	-0.171723	0.381375	0.786193	Alpha-related fimbriae usher protein
fig|1163751.6.peg.882	5	4	-0.0127613	0.989416	0.995246	Alpha-related fimbriae usher protein
fig|1163751.6.peg.883	20	16	-0.0127613	0.978834	0.994455	hypothetical protein
fig|1163751.6.peg.884	65	39	-0.427799	0.135641	0.529594	hypothetical protein
fig|1163751.6.peg.885	12	16	0.724204	0.185133	0.620858	hypothetical protein
fig|1163751.6.peg.886	35	25	-0.17626	0.637474	0.908672	hypothetical protein
fig|1163751.6.peg.887	8	11	0.768598	0.247218	0.685278	hypothetical protein
fig|1163751.6.peg.888	70	44	-0.360685	0.186536	0.620026	Outer membrane lipoprotein carrier protein LolA
fig|1163751.6.peg.889	190	151	-0.0222841	0.886603	0.97685	Topoisomerase IV subunit B (EC 5.99.1.-)
fig|1163751.6.peg.89	119	87	-0.142707	0.479123	0.846466	Glucose-6-phosphate 1-dehydrogenase (EC 1.1.1.49)
fig|1163751.6.peg.890	248	178	-0.169296	0.227542	0.672952	Topoisomerase IV subunit A (EC 5.99.1.-)
fig|1163751.6.peg.891	72	57	-0.0278682	0.912684	0.98281	1-acyl-sn-glycerol-3-phosphate acyltransferase (EC 2.3.1.51)
fig|1163751.6.peg.892	296	233	-0.0361004	0.773566	0.940905	Pyruvate kinase (EC 2.7.1.40)
fig|1163751.6.peg.893	42	26	-0.382711	0.279493	0.70835	DNA uptake protein
fig|1163751.6.peg.894	124	112	0.162325	0.386286	0.791107	Peptidyl-prolyl cis-trans isomerase ppiD (EC 5.2.1.8)
fig|1163751.6.peg.895	209	201	0.252859	0.0750562	0.39818	ATP-dependent protease La (EC 3.4.21.53) Type I
fig|1163751.6.peg.896	171	188	0.445903	0.00332581	0.0752515	ATP-dependent Clp protease ATP-binding subunit ClpX
fig|1163751.6.peg.897	57	58	0.334258	0.21277	0.653982	ATP-dependent Clp protease proteolytic subunit (EC 3.4.21.92)
fig|1163751.6.peg.898	168	183	0.432549	0.00485749	0.094045	Cell division trigger factor (EC 5.2.1.8)
fig|1163751.6.peg.899	93	64	-0.229992	0.320652	0.751792	Ribosomal protein L11 methyltransferase (EC 2.1.1.-)
fig|1163751.6.peg.9	124	71	-0.495282	0.0183425	0.193523	Proton/glutamate symport protein @ Proton/aspartate symport protein
fig|1163751.6.peg.90	305	263	0.0954203	0.429654	0.812578	RNA polymerase sigma factor RpoD
fig|1163751.6.peg.900	118	92	-0.0499143	0.802209	0.952909	Pantothenate:Na+ symporter (TC 2.A.21.1.1)
fig|1163751.6.peg.901	13	14	0.416082	0.452524	0.82309	Pantothenate:Na+ symporter (TC 2.A.21.1.1)
fig|1163751.6.peg.902	32	30	0.216057	0.554401	0.880105	FIG003021: Membrane protein
fig|1163751.6.peg.903	13	13	0.309167	0.583735	0.885862	hypothetical protein
fig|1163751.6.peg.904	29	20	-0.226886	0.584159	0.885433	Para-aminobenzoate synthase, amidotransferase component (EC 2.6.1.85)
fig|1163751.6.peg.905	72	72	0.309167	0.197167	0.632956	Lipid A biosynthesis lauroyl acyltransferase (EC 2.3.1.-)
fig|1163751.6.peg.906	103	94	0.177255	0.38735	0.789841	MloA
fig|1163751.6.peg.907	299	298	0.304334	0.00970794	0.143555	hypothetical protein
fig|1163751.6.peg.908	118	125	0.392308	0.0335345	0.260239	Cyclic AMP receptor protein
fig|1163751.6.peg.909	39	51	0.69619	0.0222838	0.210297	DNA repair protein RecN
fig|1163751.6.peg.91	1	1	0.309167	0.879213	0.978467	hypothetical protein
fig|1163751.6.peg.910	174	158	0.170004	0.281762	0.71218	DNA repair protein RecN
fig|1163751.6.peg.911	30	21	-0.205406	0.612959	0.904271	Outer membrane lipoprotein SmpA, a component of the essential YaeT outer-membrane protein assembly complex
fig|1163751.6.peg.913	118	100	0.0703799	0.718371	0.930094	Riboflavin kinase (EC 2.7.1.26) / FMN adenylyltransferase (EC 2.7.7.2)
fig|1163751.6.peg.914	374	372	0.301431	0.00418751	0.0883611	Isoleucyl-tRNA synthetase (EC 6.1.1.5)
fig|1163751.6.peg.915	31	43	0.781235	0.0203154	0.20512	Lipoprotein signal peptidase (EC 3.4.23.36)
fig|1163751.6.peg.916	59	55	0.207883	0.440524	0.819925	FKBP-type peptidyl-prolyl cis-trans isomerase SlpA (EC 5.2.1.8)
fig|1163751.6.peg.917	140	74	-0.610663	0.00245442	0.0677854	4-hydroxy-3-methylbut-2-enyl diphosphate reductase (EC 1.17.1.2)
fig|1163751.6.peg.918	151	122	0.00149938	0.993147	0.995799	4-amino-4-deoxy-L-arabinose transferase and related glycosyltransferases of PMT family
fig|1163751.6.peg.919	33	21	-0.34291	0.387121	0.790661	hypothetical protein
fig|1163751.6.peg.92	413	384	0.204131	0.0450764	0.307831	DNA primase (EC 2.7.7.-)
fig|1163751.6.peg.920	13	11	0.0681587	0.907766	0.98571	hypothetical protein
fig|1163751.6.peg.921	124	67	-0.57894	0.00658106	0.114437	ADP-heptose--lipooligosaccharide heptosyltransferase II (EC 2.4.1.-)
fig|1163751.6.peg.922	64	57	0.142057	0.587316	0.884506	Lipopolysaccharide heptosyltransferase I (EC 2.4.1.-)
fig|1163751.6.peg.923	14	12	0.0867744	0.877955	0.979388	hypothetical protein
fig|1163751.6.peg.924	4	3	-0.105871	0.92284	0.984153	hypothetical protein
fig|1163751.6.peg.926	64	47	-0.136244	0.619887	0.903491	Carbonic anhydrase (EC 4.2.1.1)
fig|1163751.6.peg.927	142	119	0.0542374	0.761099	0.93974	UDP-N-acetylglucosamine 1-carboxyvinyltransferase (EC 2.5.1.7)
fig|1163751.6.peg.928	7	7	0.309167	0.687632	0.921751	YrbA protein
fig|1163751.6.peg.929	40	47	0.541828	0.0794556	0.404384	Uncharacterized ABC transporter, auxiliary component YrbC
fig|1163751.6.peg.93	139	145	0.370135	0.0301299	0.240783	SSU ribosomal protein S21p
fig|1163751.6.peg.930	48	46	0.247766	0.40377	0.802414	Uncharacterized ABC transporter, periplasmic component YrbD
fig|1163751.6.peg.931	117	64	-0.561198	0.0102736	0.149564	Uncharacterized ABC transporter, permease component YrbE
fig|1163751.6.peg.932	144	121	0.058105	0.742742	0.933023	Uncharacterized ABC transporter, ATP-binding protein YrbF
fig|1163751.6.peg.933	146	120	0.0262328	0.882036	0.976689	Arabinose 5-phosphate isomerase (EC 5.3.1.13)
fig|1163751.6.peg.934	75	73	0.270173	0.253245	0.682345	3-deoxy-D-manno-octulosonate 8-phosphate phosphatase (EC 3.1.3.45)
fig|1163751.6.peg.935	31	22	-0.185598	0.641054	0.91032	Uncharacterized protein YrbK clustered with lipopolysaccharide transporters
fig|1163751.6.peg.936	32	21	-0.298516	0.454995	0.823992	LptA, protein essential for LPS transport across the periplasm
fig|1163751.6.peg.937	58	58	0.309167	0.247077	0.688444	Lipopolysaccharide ABC transporter, ATP-binding protein LptB
fig|1163751.6.peg.938	73	67	0.185431	0.445857	0.820499	PTS IIA-like nitrogen-regulatory protein PtsN
fig|1163751.6.peg.939	83	64	-0.0658726	0.782192	0.944666	FIG000506: Predicted P-loop-containing kinase
fig|1163751.6.peg.94	244	223	0.179329	0.178013	0.612286	Protease IV (EC 3.4.21.-)
fig|1163751.6.peg.940	61	73	0.568254	0.0224883	0.211165	Aspartate carbamoyltransferase (EC 2.1.3.2)
fig|1163751.6.peg.941	49	49	0.309167	0.287388	0.720099	Holliday junction DNA helicase RuvA
fig|1163751.6.peg.942	71	59	0.0420627	0.867877	0.977143	Holliday junction DNA helicase RuvB
fig|1163751.6.peg.943	561	486	0.102122	0.250867	0.685777	hypothetical protein
fig|1163751.6.peg.944	113	134	0.555077	0.00246713	0.0671487	6,7-dimethyl-8-ribityllumazine synthase (EC 2.5.1.78)
fig|1163751.6.peg.945	59	83	0.801563	0.000979417	0.035372	Transcription termination protein NusB
fig|1163751.6.peg.946	108	119	0.449097	0.0187272	0.195388	Thiamine-monophosphate kinase (EC 2.7.4.16)
fig|1163751.6.peg.947	54	40	-0.123793	0.678243	0.926693	Phosphatidylglycerophosphatase A (EC 3.1.3.27)
fig|1163751.6.peg.948	217	181	0.0474614	0.742494	0.933961	GMP synthase [glutamine-hydrolyzing] (EC 6.3.5.2)
fig|1163751.6.peg.949	323	248	-0.0720273	0.551205	0.879492	Inosine-5'-monophosphate dehydrogenase (EC 1.1.1.205)
fig|1163751.6.peg.95	98	94	0.249046	0.230327	0.671667	Exodeoxyribonuclease III (EC 3.1.11.2)
fig|1163751.6.peg.950	10	0	-4.01276	0.0031833	0.0751981	hypothetical protein
fig|1163751.6.peg.951	51	32	-0.363259	0.256386	0.680075	Integral membrane protein YggT, involved in response to extracytoplasmic stress (osmotic shock)
fig|1163751.6.peg.952	57	53	0.204197	0.456755	0.824397	Nucleoside 5-triphosphatase RdgB (dHAPTP, dITP, XTP-specific) (EC 3.6.1.15)
fig|1163751.6.peg.953	95	80	0.0612393	0.778632	0.944314	Radical SAM family enzyme, similar to coproporphyrinogen III oxidase, oxygen-independent, clustered with nucleoside-triphosphatase RdgB
fig|1163751.6.peg.954	61	55	0.159789	0.549955	0.878992	Exodeoxyribonuclease I (EC 3.1.11.1)
fig|1163751.6.peg.956	39	22	-0.516804	0.169156	0.593784	tRNA 2-thiouridine synthesizing protein E (EC 2.8.1.-)
fig|1163751.6.peg.957	83	68	0.0215902	0.9267	0.983801	Thymidylate synthase (EC 2.1.1.45)
fig|1163751.6.peg.958	115	79	-0.232543	0.264359	0.685726	Prolipoprotein diacylglyceryl transferase (EC 2.4.99.-)
fig|1163751.6.peg.959	76	61	-0.00802339	0.974036	0.996318	LSU ribosomal protein L33p
fig|1163751.6.peg.96	16	20	0.631095	0.189501	0.622173	hypothetical protein
fig|1163751.6.peg.960	80	94	0.541828	0.0131183	0.166461	LSU ribosomal protein L28p
fig|1163751.6.peg.961	44	36	0.0196602	0.951383	0.989586	DNA repair protein RadC
fig|1163751.6.peg.962	87	85	0.275614	0.208931	0.649085	Chromosomal replication initiator protein DnaA
fig|1163751.6.peg.963	203	162	-0.0163191	0.913948	0.980237	Glutathione reductase (EC 1.8.1.7)
fig|1163751.6.peg.964	17	17	0.309167	0.530925	0.868156	hypothetical protein
fig|1163751.6.peg.965	10	7	-0.205406	0.770252	0.940223	Integral membrane protein
fig|1163751.6.peg.966	41	25	-0.404529	0.260522	0.684281	hypothetical protein
fig|1163751.6.peg.967	66	50	-0.0913711	0.733524	0.932042	Hypothetical transmembrane protein
fig|1163751.6.peg.968	47	44	0.21401	0.478052	0.845767	DNA mismatch repair endonuclease MutH
fig|1163751.6.peg.969	33	26	-0.0347876	0.926261	0.98389	Aerobic respiration control protein arcA
fig|1163751.6.peg.97	201	133	-0.286602	0.0715549	0.392924	Proposed peptidoglycan lipid II flippase MurJ
fig|1163751.6.peg.970	356	266	-0.111284	0.336977	0.760628	Aspartokinase (EC 2.7.2.4) / Homoserine dehydrogenase (EC 1.1.1.3)
fig|1163751.6.peg.971	91	59	-0.315985	0.183612	0.622425	Homoserine kinase (EC 2.7.1.39)
fig|1163751.6.peg.972	119	100	0.0582052	0.76503	0.939651	Threonine synthase (EC 4.2.3.1)
fig|1163751.6.peg.973	73	53	-0.152737	0.55373	0.880529	Methylenetetrahydrofolate dehydrogenase (NADP+) (EC 1.5.1.5) / Methenyltetrahydrofolate cyclohydrolase (EC 3.5.4.9)
fig|1163751.6.peg.974	46	45	0.277458	0.357577	0.761371	Lysine 2,3-aminomutase (EC 5.4.3.2)
fig|1163751.6.peg.975	54	63	0.531559	0.0459687	0.311096	Translation elongation factor P
fig|1163751.6.peg.976	126	98	-0.0534033	0.781956	0.945598	6-phosphofructokinase (EC 2.7.1.11)
fig|1163751.6.peg.977	4354	3670	0.0626054	0.0498157	0.32039	hypothetical protein
fig|1163751.6.peg.978	70	55	-0.0387565	0.880703	0.977517	possible serine protease homolog
fig|1163751.6.peg.979	9	5	-0.53883	0.492722	0.849707	Retron-type RNA-directed DNA polymerase (EC 2.7.7.49)
fig|1163751.6.peg.98	137	110	-0.00750558	0.967387	0.993575	Arginyl-tRNA synthetase (EC 6.1.1.19)
fig|1163751.6.peg.980	22	12	-0.565302	0.262678	0.684676	Retron-type RNA-directed DNA polymerase (EC 2.7.7.49)
fig|1163751.6.peg.981	21	27	0.671737	0.107119	0.470023	Retron-type RNA-directed DNA polymerase (EC 2.7.7.49)
fig|1163751.6.peg.982	9	4	-0.860758	0.300027	0.738469	Mobile element protein
fig|1163751.6.peg.983	5	12	1.5722	0.0314891	0.249521	small multidrug resistance protein
fig|1163751.6.peg.984	2	1	-0.690833	0.686346	0.923653	hypothetical protein
fig|1163751.6.peg.985	7	11	0.961243	0.161619	0.580901	glycosyltransferase( EC:2.4.- )
fig|1163751.6.peg.986	29	29	0.309167	0.413122	0.809435	hypothetical protein
fig|1163751.6.peg.987	26	27	0.363615	0.357555	0.76219	hypothetical protein
fig|1163751.6.peg.988	71	73	0.349244	0.145179	0.548582	hypothetical protein
fig|1163751.6.peg.989	123	93	-0.0941889	0.632009	0.908816	hypothetical protein
fig|1163751.6.peg.990	47	54	0.509465	0.0754679	0.398114	hypothetical protein
fig|1163751.6.peg.991	177	169	0.242441	0.116939	0.488026	probable transcription regulator PA1347
fig|1163751.6.peg.992	9	19	1.38717	0.0136736	0.167837	hypothetical protein
fig|1163751.6.peg.993	232	206	0.137686	0.31678	0.752101	hypothetical protein
fig|1163751.6.peg.994	108	86	-0.019456	0.925187	0.983306	hypothetical protein
fig|1163751.6.peg.995	124	95	-0.0751739	0.700209	0.927685	hypothetical protein
fig|1163751.6.peg.996	187	156	0.0476745	0.75933	0.93879	hypothetical protein
fig|1163751.6.peg.997	108	88	0.0137109	0.946936	0.99155	Paraquat-inducible protein B
fig|1163751.6.peg.998	22	38	1.09766	0.00371556	0.0811374	probable lipoprotein protein YPO1422
fig|1163751.6.peg.999	486	593	0.596243	1.06e-11	2.49e-09	Cold shock protein CspA
ambiguous read	29358	23741
no feature read	39829	28119
