# Supplementary material for: Transcriptome analyses suggest a novel hypothesis for whitefly adaptation to tobacco
Source: Sci Rep. 2017 Sep 21;7:12102. doi: 10.1038/s41598-017-12387-3 (PMC5608870; doi:10.1038/s41598-017-12387-3)
Supplement: Supplementary file 5 — Table S4 [file 41598_2017_12387_MOESM5_ESM.xls]

## Sheet: Table S5.
Table S4. Information for the primers used in qPCR validation.
Target	Forward primer (5'-3')	Reverse primer (5'-3')
Tm1	TCTGAAGAGCGATCATCCAC	GCCTCTTTCAACTGGTTGGT
Myl2	TCGCGTTCGAAATCTATGAC	TTGGTTCCTCCCAATTTCTC
Fln	CCGTTGAAACACAGAGCATC	AAGCGAAGAATGTTTCAGCA
Ipla2-gamma	TTGCACCAGGATGGCGGTAT	GCCTCCAGGACGATGAAGCA
Inhbb	CCGAGTGGAGGTTGGACGAA	TCCTGACTCCAGCTCTCCCA
Mpt	TGCGGTATTACCCACACGCT	AGTTGGTGCCCATCCTCTGG
Cuticle1	CTGCCGCCTGCCCTAACTA	ACTGGTCACGTCGTTCGTCA
Agl	TCTTGATGGGCGGTCACCAG	CCCTCGGGCATTCCTGACAT
Tssp	ACTAGCCGATCTTGCGCACT	AAAGGGCCGCTGGAGGATAC
Ctsb	GCCCTCGTTCACATGGGAGT	CCGGGCGTGTGACTTTGAAC
Acp1	GAGGCCTAAACATCACCTCCGA	TCATCTTGCCCGATGCCCTT
Alaat1	GCTAAGTTGGTGGCCGATGC	CGCAGATCCCGGTGTTCTCT
ERD6-like	CCTCTTGTCGTACGCCTCGT	AGGAGGGAGCCGCGAATATG
Shc	CGTGATCCCGTGGGATGTGA	CGGGCCCAGAAGGAGATGTT
Ap	TGATTGCCTCCCGGTACGAC	GGTGAGGCATCGGTCTCGAA
Far1	GACTGGCGTCGGTCTAGGAG	TGCCATGGGAGGGTGACAAG
Pnp	TGTGCATGCAAGGCCGATTC	TCACTCGCACCGGCATAGAG
Cyp	GCACTGGCATTCACCGTCTG	GCCTTCGGTCCGAGTCTTGA
Pcbd	TGGAGGCACGCAAGTTCTGT	GGACCATCCGTCCTTCAGCA
Drh	GATCGTGGCGGAAGAAGGGA	GCCAGCCACCATCGTTTGAG
NuoB	TGCAGTGAAACCAGCACAGC	TGAAACCACCGCTCCCTGTT
Gps2	TCGGCGACGACAGATTGTGA	GTGGAGGATGTGCGACTGGA
SPT6	GGCGAAAGCTGGCTGAAGAC	GCGTGGATCGACCCAACCTA
Cuticle6	TGGCCTCAGCTCAATACGCA	GGGAGTGGTACTGGCTCGTC
Knottin	TCGCCGTTGCTACTCTCTGG	TTCCGCCTGGCTGATCATGT
Srl	AGGTTGTGACGGTGCCTGAA	ATGGATTCCGGCTCCACCTG
Arsb	ACCGGAGCAAGCATGAGGTT	GCATGAGGTGCCAAATGCGA
RNF170	GCCACTAACTGTGGCCATGC	ATGATCCACGTCACCGTGCT
Jhip	GGGCAGCAGGACTCTGACAT	TTCCGGAGGAGAGGGAGGAG
Smc6	ATGGCTGACATTCGGCGAGA	TCACAGGCCTCCCTTGAGGA
Rpl32	TGTTGCCCAACCACTTCCGT	TTGGCGGATACGTTGTGTGC
